# Supplementary material for: Reconstruction of the Global Polarity of an Early Spider Embryo by Single-Cell and Single-Nucleus Transcriptome Analysis
Source: Front Cell Dev Biol. 2022 Jul 22;10:933220. doi: 10.3389/fcell.2022.933220 (PMC9353575; doi:10.3389/fcell.2022.933220)
Supplement: Supplementary file 2 [file Table3.XLSX]

## Sheet: TableS3
Table S3. Cell cycle genes.
Parasteatoda tepidariorum		Drosophila melanogaster**			e-value
geneID	gene description	geneID	protein symbol	phase	tblastn	reciprocal-blastx
LOC107450759	dual specificity protein kinase TTK	FBgn0000063	Dmel\Mps1-PA	G2/M	3e-60	9e-58
LOC107438852	aurora kinase C	FBgn0000147	Dmel\aurA-PA	G2/M	1e-110	3e-113
LOC107456309	G2/mitotic-specific cyclin-B	FBgn0000405	Dmel\CycB-PA	G2/M	2e-77	4e-79
LOC107449687	cell division cycle protein 20 homolog	FBgn0001086	Dmel\fzy-PA	G2/M	0	0
		FBgn0002673	Dmel\twe-PA	G2/M
LOC107454924	protein ECT2	FBgn0003041	Dmel\pbl-PA	G2/M	0	0
LOC107455366	ran GTPase-activating protein 1	FBgn0003346	Dmel\RanGAP-PA	G2/M	9e-87	1e-80
LOC107440854	M-phase inducer phosphatase	FBgn0003525	Dmel\stg-PA	G2/M	6e-63	9e-64
		FBgn0003545	Dmel\sub-PA	G2/M
		FBgn0003607	Dmel\Su(var)205-PA	G2/M
LOC107436497	cyclin-dependent kinase 1	FBgn0004106	Dmel\Cdk1-PA	G2/M	9e-158	1e-157
LOC110281929*	kinesin-like protein KIF11-B	FBgn0004378	Dmel\Klp61F-PA	G2/M	2e-104	4e-115
		FBgn0005683	Dmel\pie-PA	G2/M
LOC107451148	kinesin-like protein KIF23	FBgn0011692	Dmel\pav-PA	G2/M	9e-172	9e-180
LOC107441902	structural maintenance of chromosomes protein 4	FBgn0015391	Dmel\glu-PA	G2/M	0	2e-155
LOC107453799		FBgn0027948	Dmel\msps-PB	G2/M	0	0
LOC107453760	GAS2-like protein 1	FBgn0029881	Dmel\pigs-PA	G2/M	2e-99	1e-98
		FBgn0029970	Dmel\Nek2-PA	G2/M
LOC107445861	chromobox protein homolog 3	FBgn0030082	Dmel\HP1b-PA	G2/M	1e-54	4e-52
LOC107443459	G2/M phase-specific E3 ubiquitin-protein ligase-like	FBgn0031091	Dmel\Phf7-PA	G2/M	3e-47	3e-55
		FBgn0031696	Dmel\Bub1-PA	G2/M
LOC107454657	disks large-associated protein 5	FBgn0033845	Dmel\mars-PA	G2/M	6e-12	3e-12
LOC107440561	acidic leucine-rich nuclear phosphoprotein 32 family member B	FBgn0034282	Dmel\Mapmodulin-PA	G2/M	3e-65	1e-64
LOC107448908	acidic leucine-rich nuclear phosphoprotein 32 family member A				7e-64	4e-66
		FBgn0034657	Dmel\LBR-PA	G2/M
LOC107441476	transcriptional repressor CTCF	FBgn0035769	Dmel\CTCF-PA	G2/M	8e-158	9e-158
LOC107436263	cyclin-dependent kinases regulatory subunit	FBgn0037613	Dmel\Cks85A-PA	G2/M	2e-31	3e-31
		FBgn0037675	Dmel\HP1e-PA	G2/M
		FBgn0039019	Dmel\HP1c-PA	G2/M
LOC107436126	condensin complex subunit 1	FBgn0039680	Dmel\Cap-D2-PA	G2/M	2e-54	6e-48
LOC107436849	centromere-associated protein E	FBgn0040232	Dmel\cmet-PC	G2/M	4e-80	1e-77
		FBgn0040233	Dmel\cana-PA	G2/M
LOC107441418	anillin	FBgn0261385	Dmel\scra-PA	G2/M	3e-96	7e-87
		FBgn0263855	Dmel\BubR1-PA	G2/M
LOC107440337	baculoviral IAP repeat-containing protein 5	FBgn0264291	Dmel\Det-PA	G2/M	2e-24	1e-23
LOC107448376	ubiquitin-conjugating enzyme E2 C	FBgn0264848	Dmel\vih-PA	G2/M	8e-71	7e-68
LOC107455393	high mobility group protein B2	FBgn0278608	Dmel\Dsp1-PA	G2/M	4e-71	3e-77
LOC107455161	DNA topoisomerase 2-alpha	FBgn0284220	Dmel\Top2-PA	G2/M	0	0
LOC107439561	Bloom syndrome protein homolog	FBgn0002906	Dmel\Blm-PA	S	0	0
LOC107451350	DNA repair protein RAD51 homolog B	FBgn0003479	Dmel\spn-A-PA	S	4e-146	2e-146
LOC107441171	proliferating cell nuclear antigen	FBgn0005655	Dmel\PCNA-PA	S	1e-139	1e-148
LOC107455437	G1/S-specific cyclin-E1	FBgn0010382	Dmel\CycE-PA	S	5e-81	1e-83
LOC107449543	ribonucleoside-diphosphate reductase subunit M2	FBgn0011704	Dmel\RnrS-PA	S	0	0
LOC107445887	DNA primase small subunit	FBgn0011762	Dmel\Prim1-PA	S	9e-115	1e-114
LOC107450413	denticleless protein homolog	FBgn0013548	Dmel\l(2)dtl-PA	S	4e-59	3e-59
LOC107455396	DNA replication licensing factor mcm2	FBgn0014861	Dmel\Mcm2-PA	S	0	0
LOC107442808	DNA mismatch repair protein Msh2	FBgn0015546	Dmel\spel1-PA	S	8e-147	2e-154
LOC107446642	exonuclease 1	FBgn0015553	Dmel\tos-PA	S	3e-113	7e-113
LOC107441637	DNA replication licensing factor mcm4-A	FBgn0015929	Dmel\dpa-PA	S	0	0
LOC107452194	DNA replication licensing factor mcm5-A	FBgn0017577	Dmel\Mcm5-PA	S	0	0
LOC107442738	thymidylate synthase	FBgn0024920	Dmel\Ts-PA	S	8e-137	5e-137
LOC107440560	DNA replication licensing factor MCM6	FBgn0025815	Dmel\Mcm6-PA	S	0	0
LOC107448823	flap endonuclease 1	FBgn0025832	Dmel\Fen1-PA	S	2e-164	1e-155
LOC107439546	cell division control protein 45 homolog	FBgn0026143	Dmel\Cdc45-PA	S	2e-134	4e-147
		FBgn0028476	Dmel\Usp1-PC	S
LOC107438648	putative E3 ubiquitin-protein ligase UBR7	FBgn0032635	Dmel\CG15141-PA	S	5e-99	5e-98
LOC107453314	uncharacterized LOC107453314	FBgn0032698	Dmel\CG10336-PA	S	3e-25	6e-25
		FBgn0032813	Dmel\PCNA2-PA	S
LOC107438833	replication protein A 32 kDa subunit-B	FBgn0032906	Dmel\RPA2-PA	S	7e-26	5e-26
LOC107453295	chromatin assembly factor 1 subunit B-like	FBgn0033526	Dmel\Caf1-105-PA	S	1e-119	2e-119
LOC107456425	sister chromatid cohesion protein DCC1	FBgn0034495	Dmel\CG11788-PA	S	6e-56	1e-55
LOC107451340	cell division control protein 6 homolog	FBgn0035918	Dmel\Cdc6-PA	S	6e-90	3e-90
LOC107446756	histone RNA hairpin-binding protein	FBgn0041186	Dmel\Slbp-PA	S	9e-21	5e-20
		FBgn0052251	Dmel\Claspin-PA	S
LOC107452759	DNA polymerase alpha catalytic subunit	FBgn0259113	Dmel\PolA1-PA	S	0	0
LOC107449545	replication factor C subunit 2	FBgn0260985	Dmel\RfC4-PA	S	8e-161	9e-161
LOC107445639	DNA replication complex GINS protein PSF2	FBgn0261976	Dmel\Psf2-PB	S	2e-62	7e-57
*It is annotated as LOC107447647 in the Ver.3 genome annotation
**Data are obtained from https://github.com/hbc/tinyatlas/blob/master/cell_cycle/Drosophila_melanogaster.csv
