# Supplementary material for: Reconstruction of the Global Polarity of an Early Spider Embryo by Single-Cell and Single-Nucleus Transcriptome Analysis
Source: Front Cell Dev Biol. 2022 Jul 22;10:933220. doi: 10.3389/fcell.2022.933220 (PMC9353575; doi:10.3389/fcell.2022.933220)
Supplement: Supplementary file 3 [file Table9.xlsx]

## Sheet: Cluster6
Table S9.1. Cluster 6 markers identified in the single-nucleus RNA-seq analysis.
Gene ID (NCBI)	p_val	avg_log2FC	*pct.1	*pct.2	p_val_adj	Gene ID (NCBI)	Product (NCBI)	aug3 gene model	Gene name	Expression in RNAi embryos**
LOC107440074	0	3.10214	0.777	0.057	0	LOC107440074	uncharacterized LOC107440074	aug3.g407	Pt-RTP-B	hh5 +	ptc5 -	msx6 -
LOC107456525	6.44289e-200	2.44372	0.91	0.249	1.30907e-195	LOC107456525	delta-like protein 1	aug3.g25248	Pt-Delta				fuchi3 -	fuchi5 -
LOC107442300	3.50247e-158	0.681159	0.186	0.002	7.11631e-154	LOC107442300	flocculation protein FLO11	aug3.g16493	(homeodomain protein)	hh5 +	ptc5 -
LOC107436465	3.48375e-118	1.22319	0.591	0.115	7.07828e-114	LOC107436465	B-cell lymphoma/leukemia 11A	aug3.g26043	Pt-bcl11	hh5 +	ptc5 -
LOC107441660	4.67953e-88	1.74263	0.957	0.668	9.50787e-84	LOC107441660	unconventional myosin-Ie	aug3.g9845,aug3.g9846,aug3.g22123
LOC107452006	1.85588e-86	1.40407	0.904	0.402	3.77078e-82	LOC107452006	transcription factor AP-2-beta	aug3.g23531	Pt-AP2-A	hh5 +	ptc5 -
LOC107447504	2.29434e-84	1.3118	0.641	0.189	4.66163e-80	LOC107447504	homeobox protein Hox-B5b	aug3.g1787,aug3.g1786	Pt-ftz		ptc5 -
LOC107446080	1.23798e-69	1.42982	0.867	0.505	2.51532e-65	LOC107446080	cyclin-dependent kinase 20	aug3.g1238		hh5 +
LOC107442208	9.94166e-69	1.45892	0.693	0.269	2.01995e-64	LOC107442208	protein shifted	aug3.g27568	Pr-shifted	hh5 +	ptc5 -
LOC107450899	4.80732e-66	1.32779	0.941	0.592	9.76752e-62	LOC107450899	sal-like protein 1	aug3.g3675			ptc5 -	msx6 -		fuchi5 -
LOC107438015	5.07675e-62	0.828559	0.409	0.1	1.03149e-57	LOC107438015	growth arrest-specific protein 1	aug3.g9575	Pt-gas1	hh5 +	ptc5 -	msx6 -
LOC107443647	2.18997e-56	1.04084	0.854	0.472	4.44958e-52	LOC107443647	plexin-B	aug3.g17369						fuchi5 -
LOC107445228	5.14566e-53	0.929651	0.65	0.241	1.0455e-48	LOC107445228	protein gooseberry	aug3.g18397	Pt-prd2 (pax3/7B)		ptc5 -	msx6 -
LOC107447180	1.08255e-51	0.718292	0.848	0.391	2.19952e-47	LOC107447180	protein Wnt-5b-like	aug3.g1632	Pt-wnt5		ptc5 -
LOC107447970	6.36975e-47	0.899534	0.957	0.891	1.2942e-42	LOC107447970	aurora kinase C	aug3.g15230		hh5 +
LOC107447678	9.21987e-46	0.768703	0.474	0.157	1.87329e-41	LOC107447678	homeobox protein MSH-D	aug3.g15189	Pt-msx1	hh5 +	ptc5 -
LOC107451685	2.93769e-41	0.715377	0.882	0.543	5.96879e-37	LOC107451685	roundabout homolog 3	aug3.g10604	Pt-echinoid	hh5 +	ptc5 -
LOC107453612	5.60769e-38	0.573107	0.638	0.274	1.13937e-33	LOC107453612	protein Wnt-8b-like	aug3.g5617	Pt-wnt8		ptc5 -			fuchi5 -
LOC107440707	7.74975e-33	1.04018	0.356	0.124	1.57459e-28	LOC107440707	homeobox protein Mix.2-like	aug3.g27124	Pt-zen		ptc5 -
LOC107457387	1.38582e-31	0.419628	0.127	0.019	2.81571e-27	LOC107457387	helix-loop-helix protein 13-like	aug3.g3782		hh5 +
LOC107457368	3.46214e-29	0.48586	0.217	0.057	7.03438e-25	LOC107457368	uncharacterized LOC107457368	aug3.g25891
LOC107448645	6.48746e-29	0.658698	0.814	0.5	1.31812e-24	LOC107448645	transcription factor Sp9	aug3.g2333	Pt-sp6-9	hh5 -	ptc5 -
LOC107444558	3.86189e-27	0.648457	0.542	0.261	7.84658e-23	LOC107444558	paired box protein Pax-5	aug3.g762			ptc5 -
LOC107456102	4.46374e-27	0.318837	0.152	0.031	9.06944e-23	LOC107456102	uncharacterized LOC107456102	aug3.g8310
LOC107448079	4.98388e-25	0.954044	0.461	0.236	1.01263e-20	LOC107448079	putative epidermal cell surface receptor	aug3.g20118
LOC107436894	1.68065e-23	0.655527	0.91	0.704	3.41474e-19	LOC107436894	zinc finger protein rotund	aug3.g394
LOC107443364	1.03858e-21	0.551282	0.82	0.563	2.11018e-17	LOC107443364	uncharacterized LOC107443364	aug3.g17172		hh5 +
LOC107438714	5.29178e-20	0.549236	0.935	0.782	1.07518e-15	LOC107438714	transcriptional activator cubitus interruptus-like	aug3.g13321	Pt-ci	hh5 +	ptc5 -
LOC107446595	1.01369e-19	0.516039	0.446	0.222	2.05961e-15	LOC107446595	uncharacterized LOC107446595	aug3.g1396			ptc5 -
LOC107446454	7.39362e-19	0.692446	0.195	0.064	1.50224e-14	LOC107446454	uncharacterized LOC107446454	aug3.g19176
LOC107447507	4.89987e-18	0.359968	0.173	0.054	9.95556e-14	LOC107447507	homeobox protein Hox-A5	aug3.g17640	Pt-scr-B	hh5 +	ptc5 -
LOC107446220	9.47346e-18	0.509097	0.681	0.443	1.92482e-13	LOC107446220	transcription factor Sox-14-like	aug3.g24914,aug3.g24896	Pt-soxN	hh5 +
LOC107442927	5.79182e-17	0.40095	0.991	0.889	1.17678e-12	LOC107442927	uncharacterized LOC107442927
LOC107451091	1.31387e-15	0.537012	0.173	0.06	2.66953e-11	LOC107451091	uncharacterized LOC107451091	aug3.g3782,aug3.g11118		hh5 +
LOC107449746	2.98119e-15	0.635196	0.322	0.156	6.05717e-11	LOC107449746	nuclear receptor subfamily 2 group F member 1-A	aug3.g2915	Pt-seven-up-A	hh5 +	ptc5 +
LOC107448451	5.04441e-15	0.39996	0.22	0.088	1.02492e-10	LOC107448451	band 4.1-like protein 4	aug3.g2228			ptc5 -
LOC107455776	2.55061e-14	0.285835	0.198	0.076	5.18232e-10	LOC107455776	DEAD-box helicase Dbp80	aug3.g8013
LOC122272790	3.14826e-14	0.440282	0.307	0.153	6.39664e-10	LOC122272790	Werner syndrome ATP-dependent helicase homolog	aug3.g11632
LOC107447768	8.35134e-14	0.679728	0.189	0.076	1.69682e-09	LOC107447768	CRISP/Allergen/PR-1	aug3.g1919
LOC107454244	1.08192e-13	0.340425	0.991	0.952	2.19825e-09	LOC107454244	axin-1	aug3.g6117	Pt-axin
LOC107450670	3.80213e-13	0.268511	0.139	0.045	7.72517e-09	LOC107450670	uncharacterized LOC107450670	aug3.g15599			ptc5 -	msx6 -
LOC107442485	1.66446e-12	0.482045	0.706	0.525	3.38185e-08	LOC107442485	partitioning defective 3 homolog	aug3.g27669
LOC107442050	4.40616e-12	0.475181	0.783	0.632	8.95243e-08	LOC107442050	laminin subunit alpha-1	aug3.g16317	Pt-laminin-alpha-1	hh5 -	ptc5 -
LOC107436691	8.11524e-12	0.413566	0.889	0.704	1.64886e-07	LOC107436691	uncharacterized LOC107436691	aug3.g11765		hh5 -	ptc5 -
LOC107457295	1.06048e-11	0.266036	0.585	0.388	2.15468e-07	LOC107457295	fructose-bisphosphate aldolase	aug3.g11046
LOC107438320	1.53134e-11	0.382457	0.173	0.071	3.11139e-07	LOC107438320	uncharacterized LOC107438320	aug3.g12989		hh5 +	ptc5 -
LOC107450033	1.8106e-10	0.412387	0.678	0.518	3.67877e-06	LOC107450033	protein pangolin, isoforms A/H/I/S	aug3.g10490,aug3.g18357
LOC107448951	2.74979e-10	0.490155	0.186	0.085	5.58703e-06	LOC107448951	BTB/POZ domain-containing protein kctd15-like	aug3.g2480		hh5 +				fuchi5 +
LOC107450335	5.18717e-09	0.387998	0.44	0.292	0.000105393	LOC107450335	zinc finger protein basonuclin-2	aug3.g3273	Pt-basonuclin-A	hh5 +	ptc5 -
LOC107446878	5.36706e-09	0.277705	0.223	0.115	0.000109048	LOC107446878	AT-rich interactive domain-containing protein 5B	aug3.g1504		hh5 +
LOC107448725	7.57689e-09	0.253659	0.991	0.97	0.000153947	LOC107448725	histone-lysine N-methyltransferase trithorax	aug3.g2380,aug3.g2379
LOC107440619	7.81168e-09	0.369194	0.864	0.763	0.000158718	LOC107440619	ETS domain-containing protein Elk-1	aug3.g9766
LOC107454259	1.04529e-08	0.253112	0.266	0.147	0.000212381	LOC107454259	protocadherin-like wing polarity protein stan	aug3.g15160,aug3.g6142,aug3.g22281			ptc5 -
LOC107445694	1.30338e-08	0.295127	0.954	0.835	0.000264821	LOC107445694	unconventional myosin-Vb	aug3.g9254,aug3.g6148,aug3.g21618
LOC122271496	1.6668e-08	0.286662	0.152	0.068	0.00033866	LOC122271496	uncharacterized LOC122271496
LOC107452024	2.80576e-08	0.413522	0.176	0.087	0.000570074	LOC107452024	uncharacterized LOC107452024	aug3.g4456
LOC107456104	3.52713e-08	0.37053	0.341	0.209	0.000716642	LOC107456104	uncharacterized LOC107456104	aug3.g10934,aug3.g18321			ptc5 -
*pct1 and pct2 mean proportion of cells that express the gene in this cluster and other clusters, respectively.
**hh5, hh pRNAi at late stage 5; ptc5. ptc pRNAi at late stage 5; msx6, msx1 pRNAi at stage 6; fuchi3, fuchi pRNAi at stage 3; fuchi5, fuchi pRNAi at stage 5; +, expression increase; -, expression decrease

## Sheet: Cluster9
Table S9.2. Cluster 9 markers identified in the single-nucleus RNA-seq analysis.
Gene ID (NCBI)	p_val	avg_log2FC	pct.1*	pct.2*	p_val_adj	Gene ID (NCBI)	Product (NCBI)	aug3 gene model	Gene name	Expression in RNAi embryos**
LOC107447499	0	2.78088	0.742	0.034	0	LOC107447499	uncharacterized LOC107447499
LOC107450670	0	1.92145	0.711	0.029	0	LOC107450670	uncharacterized LOC107450670	aug3.g15599			ptc5 -	msx6 -
LOC107452883	4.62564e-276	1.5992	0.535	0.017	9.39837e-272	LOC107452883	achaete-scute homolog 1	aug3.g5047	Pt-asl-H		ptc5 -	msx6 -
LOC107453167	5.14829e-257	0.97362	0.403	0.008	1.04603e-252	LOC107453167	zinc finger protein 37	aug3.g9318	Pt-krüppel-1 (krü-1)		ptc5 -	msx6 -
LOC107442497	4.95616e-220	2.15265	0.535	0.025	1.00699e-215	LOC107442497	uncharacterized LOC107442497	aug3.g27670,aug3.g20943		hh5 +	ptc5 -	msx6 -	fuchi3 -
LOC107451660	1.69708e-169	2.45873	0.654	0.061	3.44813e-165	LOC107451660	vitamin K-dependent protein C	aug3.g4198			ptc5 -	msx6 -
LOC107457039	1.51868e-152	1.3367	0.377	0.018	3.08566e-148	LOC107457039	homeobox protein Hox-A9b	aug3.g25355	Pt-AbdB-B
LOC107455285	2.95981e-151	2.40091	0.893	0.156	6.01373e-147	LOC107455285	abhydrolase domain-containing protein C22H12.03	aug3.g6972			ptc5 -
LOC107451065	3.06998e-117	0.506355	0.226	0.007	6.23758e-113	LOC107451065	uncharacterized LOC107451065	aug3.g3755			ptc5 -	msx6 -
LOC107445228	1.12078e-113	2.41593	0.962	0.244	2.2772e-109	LOC107445228	protein gooseberry	aug3.g18397	Pt-prd2		ptc5 -	msx6 -
LOC107456506	5.78787e-107	2.66945	0.849	0.211	1.17598e-102	LOC107456506	uncharacterized LOC107456506	aug3.g8629		hh5 +
LOC122269180	3.32958e-86	0.448713	0.151	0.004	6.76503e-82	LOC122269180	uncharacterized LOC122269180	aug3.g15598
LOC107444955	9.47459e-74	2.41172	0.83	0.291	1.92505e-69	LOC107444955	uncharacterized LOC107444955	aug3.g887,aug3.g886					fuchi3 -
LOC107451685	1.25744e-71	1.91835	1	0.551	2.55487e-67	LOC107451685	roundabout homolog 3	aug3.g10604	Pt-echinoid	hh5 +	ptc5 -
LOC107444253	4.90731e-66	1.62802	0.736	0.206	9.97067e-62	LOC107444253	transcription factor HES-1-A	aug3.g17723			ptc5 -
LOC107453612	1.09265e-58	1.31036	0.855	0.279	2.22006e-54	LOC107453612	protein Wnt-8b-like	aug3.g5617	Pt-wnt8		ptc5 -			fuchi5 -
LOC107452006	4.62111e-55	1.79917	0.893	0.42	9.38918e-51	LOC107452006	transcription factor AP-2-beta	aug3.g23531	Pt-AP2-A	hh5 +	ptc5 -
LOC107438301	4.28748e-53	1.93589	0.805	0.344	8.71131e-49	LOC107438301	zinc finger protein 236	aug3.g12961	Pt-zfp236	hh5 +	ptc5 -
LOC107451332	9.09167e-49	1.81172	0.623	0.187	1.84725e-44	LOC107451332	uncharacterized LOC107451332	aug3.g3963,aug3.g15729	Pt-ets21c		ptc5 -	msx6 +
LOC107444844	1.68543e-47	1.61523	0.535	0.139	3.42445e-43	LOC107444844	protein giant-lens	aug3.g839			ptc5 -			fuchi5 -
LOC107448951	1.63071e-45	1.08088	0.403	0.081	3.31327e-41	LOC107448951	BTB/POZ domain-containing protein kctd15-like	aug3.g2480		hh5 +				fuchi5 +
LOC107454354	3.43961e-44	1.44068	0.667	0.242	6.9886e-40	LOC107454354	semaphorin-5A	aug3.g6222		hh5 -
LOC107447180	2.95758e-41	1.38444	0.893	0.406	6.00921e-37	LOC107447180	protein Wnt-5b-like	aug3.g1632	Pt-wnt5		ptc5 -
LOC107450899	1.52746e-40	1.38542	0.981	0.603	3.10349e-36	LOC107450899	sal-like protein 1	aug3.g3675			ptc5 -	msx6 -		fuchi5 -
LOC107456184	2.79254e-40	0.385174	0.132	0.009	5.67387e-36	LOC107456184	chymotrypsinogen B	aug3.g8351
LOC107443647	1.65663e-39	1.25875	0.925	0.484	3.36595e-35	LOC107443647	plexin-B	aug3.g17369						fuchi5 -
LOC107456521	1.67517e-37	1.28769	0.962	0.673	3.40362e-33	LOC107456521	ephrin-B2a	aug3.g25262			ptc5 -
LOC107441406	7.52343e-35	1.61029	0.786	0.431	1.52861e-30	LOC107441406	uncharacterized LOC107441406	aug3.g27275		hh5 +
LOC107438758	5.665e-32	1.02422	0.987	0.887	1.15102e-27	LOC107438758	epidermal growth factor receptor	aug3.g13345,aug3.g13344
LOC107450465	2.22768e-30	0.907464	0.692	0.308	4.5262e-26	LOC107450465	recombining binding protein suppressor of hairless	aug3.g15584	Pt-supressor of hairless
LOC107441660	5.62058e-30	1.23687	0.937	0.679	1.14199e-25	LOC107441660	unconventional myosin-Ie	aug3.g9845,aug3.g9846,aug3.g22123
LOC107442485	1.19643e-29	1.18204	0.855	0.527	2.43092e-25	LOC107442485	partitioning defective 3 homolog	aug3.g27669
LOC107446742	2.3822e-27	0.528172	0.233	0.043	4.84015e-23	LOC107446742	gamma-interferon-inducible lysosomal thiol reductase	aug3.g25649
LOC107454244	1.03995e-26	0.777102	1	0.953	2.11298e-22	LOC107454244	axin-1	aug3.g6117	Pt-axin
LOC107438015	1.50655e-26	0.799022	0.384	0.112	3.061e-22	LOC107438015	growth arrest-specific protein 1	aug3.g9575	Pt-gas1	hh5 +	ptc5 -	msx6 -
LOC107446080	4.50255e-25	1.06603	0.849	0.519	9.14828e-21	LOC107446080	cyclin-dependent kinase 20	aug3.g1238		hh5 +
LOC107453822	7.03552e-25	0.807218	0.277	0.066	1.42948e-20	LOC107453822	midnolin-A	aug3.g5791
LOC107451426	2.25498e-24	0.845635	0.384	0.12	4.58167e-20	LOC107451426	uncharacterized LOC107451426	aug3.g15724
LOC107439672	1.43031e-23	0.802377	0.811	0.468	2.9061e-19	LOC107439672	serine/threonine-protein kinase pim-3	aug3.g13957		hh5 -
LOC107443364	4.28791e-23	0.918229	0.887	0.57	8.71217e-19	LOC107443364	uncharacterized LOC107443364	aug3.g17172		hh5 +
LOC107446561	2.45966e-22	0.811951	0.447	0.161	4.99755e-18	LOC107446561	small conductance calcium-activated potassium channel protein	aug3.g1380,aug3.g23104
LOC107456960	3.30785e-22	0.809113	0.931	0.731	6.72089e-18	LOC107456960	suppressor of cytokine signaling 2	aug3.g25340,aug3.g25341		hh5 -
LOC107447307	2.33769e-21	0.948007	0.692	0.348	4.74972e-17	LOC107447307	uncharacterized LOC107447307	aug3.g21167
LOC107441688	3.07396e-20	0.726247	0.321	0.096	6.24567e-16	LOC107441688	recombining binding protein suppressor of hairless	aug3.g27389
LOC107452613	6.77757e-20	0.873447	0.937	0.74	1.37707e-15	LOC107452613	lysine-specific demethylase 3B	aug3.g292
LOC107436447	2.39613e-19	0.358412	0.189	0.039	4.86845e-15	LOC107436447	sex comb on midleg-like protein 4	aug3.g12472,aug3.g11575,aug3.g11576
LOC107448091	8.08925e-19	0.887583	0.836	0.616	1.64357e-14	LOC107448091	rab11 family-interacting protein 4B	aug3.g2082,aug3.g22713		hh5 +
LOC107446115	8.835e-19	0.792315	0.906	0.69	1.7951e-14	LOC107446115	extracellular sulfatase Sulf-1	aug3.g18939			ptc5 -			fuchi5 +
LOC107454821	1.67554e-18	0.653693	0.377	0.134	3.40436e-14	LOC107454821	uncharacterized LOC107454821	aug3.g23640
LOC107440619	2.64234e-18	1.04285	0.912	0.765	5.3687e-14	LOC107440619	ETS domain-containing protein Elk-1	aug3.g9766
LOC107448674	5.66703e-18	0.917145	0.836	0.652	1.15143e-13	LOC107448674	uncharacterized LOC107448674	aug3.g20402
LOC107443800	1.01618e-17	0.281658	0.145	0.026	2.06466e-13	LOC107443800	solute carrier organic anion transporter family member 74D	aug3.g532
LOC107438011	1.09811e-17	0.505532	0.516	0.228	2.23113e-13	LOC107438011	neurogenic locus protein delta	aug3.g12734	Pt-Delta2	hh5 -	ptc5 +			fuchi5 -
LOC107450335	1.42653e-17	0.8752	0.572	0.293	2.89842e-13	LOC107450335	zinc finger protein basonuclin-2	aug3.g3273	Pt-basonuclin-A	hh5 +	ptc5 -
LOC107443537	2.80364e-17	0.569094	1	0.942	5.69644e-13	LOC107443537	uncharacterized LOC107443537	aug3.g471
LOC107451222	5.41089e-17	0.883821	0.346	0.126	1.09939e-12	LOC107451222	uncharacterized LOC107451222	aug3.g21431
LOC107454926	6.91599e-17	0.76497	0.648	0.356	1.40519e-12	LOC107454926	bcl-2-like protein 1	aug3.g23010,aug3.g6695,aug3.g6694		hh5 -
LOC107439278	1.7471e-16	0.779981	0.874	0.697	3.54975e-12	LOC107439278	uncharacterized LOC107439278	aug3.g13670
LOC107455560	2.19852e-16	0.653048	0.421	0.175	4.46696e-12	LOC107455560	cell division control protein 42 homolog	aug3.g7849,aug3.g7850
LOC107448985	3.93076e-16	0.652102	0.604	0.325	7.98652e-12	LOC107448985	mucin-12	aug3.g2518		hh5 +
LOC107452888	4.09954e-16	0.701581	0.969	0.831	8.32944e-12	LOC107452888	uncharacterized LOC107452888	aug3.g5060	Pt-winged eye-B	hh5 +	ptc5 -
LOC107448055	1.04418e-15	0.787961	0.635	0.335	2.12156e-11	LOC107448055	pro-epidermal growth factor	aug3.g2047					fuchi3 -	fuchi5 -
LOC107452768	1.20928e-15	0.889005	0.428	0.185	2.45702e-11	LOC107452768	cytokine receptor	aug3.g4975						fuchi5 -
LOC107451864	2.60393e-15	0.618889	0.333	0.12	5.29066e-11	LOC107451864	gonadotropin-releasing hormone II receptor	aug3.g4360
LOC107451464	3.40299e-15	0.651543	0.704	0.412	6.9142e-11	LOC107451464	transcription factor HES-4-A-like	aug3.g4026	Pt-hairy		ptc5 -
LOC107439895	5.20859e-15	0.295513	0.145	0.03	1.05828e-10	LOC107439895	cyclin-dependent kinase 4	aug3.g26927
LOC107451223	7.47049e-15	0.567753	0.56	0.291	1.51785e-10	LOC107451223	uncharacterized protein DDB_G0271670	aug3.g21432
LOC107447678	1.31865e-14	0.645902	0.409	0.171	2.67923e-10	LOC107447678	homeobox protein MSH-D	aug3.g15189	Pt-msx1	hh5 +	ptc5 -
LOC107451579	1.05843e-13	0.794251	0.811	0.562	2.15051e-09	LOC107451579	E3 ubiquitin-protein ligase Rnf220	aug3.g4121	Pt-rnf220	hh5 -	ptc5 -
LOC107451886	1.08352e-13	0.481105	0.119	0.023	2.2015e-09	LOC107451886	hairy/enhancer-of-split related with YRPW motif protein	aug3.g4372,aug3.g21564
LOC107457070	1.76736e-13	0.731134	0.686	0.43	3.59093e-09	LOC107457070	AP-2 complex subunit alpha-2	aug3.g9061,aug3.g9060
LOC107437786	2.67898e-13	0.453365	0.283	0.1	5.44314e-09	LOC107437786	uncharacterized LOC107437786	aug3.g12585	Pt-uninflatable-A	hh5 -	ptc5 -
LOC107455742	9.78764e-13	0.574181	0.767	0.535	1.98865e-08	LOC107455742	protein hunchback-like	aug3.g25126	Pt-hb
LOC107447162	1.2736e-12	0.773656	0.409	0.199	2.58769e-08	LOC107447162	protein C-ets-1	aug3.g19580		hh5 -			fuchi3 +
LOC107447504	4.9878e-12	0.608628	0.459	0.212	1.01342e-07	LOC107447504	homeobox protein Hox-B5b	aug3.g1787,aug3.g1786	Pt-ftz		ptc5 -
LOC107455850	7.88533e-12	0.748988	0.667	0.43	1.60214e-07	LOC107455850	transmembrane protein 178B	aug3.g8086,aug3.g8085			ptc5 -
LOC107447872	7.94914e-12	0.433626	0.22	0.073	1.61511e-07	LOC107447872	uncharacterized LOC107447872	aug3.g1960			ptc5 -
LOC107453131	1.18882e-11	0.468623	0.176	0.053	2.41544e-07	LOC107453131	alpha-tocopherol transfer protein-like	aug3.g5234
LOC107447651	1.63203e-11	0.5097	0.258	0.096	3.31596e-07	LOC107447651	uncharacterized LOC107447651	aug3.g1855,aug3.g1854
LOC107453029	1.91924e-11	0.376173	0.176	0.052	3.89951e-07	LOC107453029	epidermal growth factor receptor kinase substrate 8	aug3.g5157
LOC107443783	4.59666e-11	0.558498	0.371	0.173	9.33949e-07	LOC107443783	plexin-A2	aug3.g428
LOC107447970	9.33001e-11	0.46028	0.943	0.893	1.89567e-06	LOC107447970	aurora kinase C	aug3.g15230		hh5 +
LOC107457368	1.37641e-10	0.299009	0.195	0.064	2.79659e-06	LOC107457368	uncharacterized LOC107457368	aug3.g25891
LOC107445477	1.58589e-10	0.614393	0.698	0.465	3.22222e-06	LOC107445477	inaD-like protein	aug3.g25607			ptc5 +
LOC110281924	3.4871e-10	0.55351	0.73	0.518	7.08509e-06	LOC110281924	triadin	aug3.g6466,aug3.g6465		hh5 -	ptc5 -			fuchi5 +
LOC107453362	4.33747e-10	0.697907	0.667	0.458	8.81288e-06	LOC107453362	uncharacterized LOC107453362	aug3.g23776
LOC107456634	1.17629e-09	0.584722	0.931	0.851	2.38999e-05	LOC107456634	RNA polymerase-associated protein CTR9 homolog	aug3.g8712,aug3.g23794
LOC107438220	1.88855e-09	0.580163	0.522	0.317	3.83715e-05	LOC107438220	MICAL-like protein 1	aug3.g12909		hh5 +
LOC107457295	2.09767e-09	0.502062	0.591	0.395	4.26205e-05	LOC107457295	fructose-bisphosphate aldolase	aug3.g11046
LOC107448298	2.82208e-09	0.518091	0.824	0.682	5.7339e-05	LOC107448298	transcriptional enhancer factor TEF-1	aug3.g15304
LOC107450046	2.90535e-09	0.601971	0.214	0.082	5.9031e-05	LOC107450046	octopamine receptor beta-2R	aug3.g3720
LOC107447706	5.67957e-09	0.543209	0.157	0.052	0.000115397	LOC107447706	excitatory amino acid transporter 3	aug3.g1887
LOC107436894	5.98808e-09	0.477341	0.893	0.712	0.000121666	LOC107436894	zinc finger protein rotund	aug3.g394
LOC110283330	6.46961e-09	0.430987	0.396	0.206	0.00013145	LOC110283330	uncharacterized LOC110283330	aug3.g21167,aug3.g11138
LOC107441179	7.06859e-09	0.494795	0.943	0.847	0.00014362	LOC107441179	protein grainyhead	aug3.g27212,aug3.g23194,aug3.g10582
LOC107441771	1.24937e-08	0.642196	0.748	0.558	0.000253848	LOC107441771	protein tiptop	aug3.g25516					fuchi3 +
LOC107440074	1.50219e-08	0.427597	0.245	0.101	0.000305215	LOC107440074	uncharacterized LOC107440074	aug3.g407	Pt-RTP-B	hh5 +	ptc5 -	msx6 -
LOC107440250	1.56802e-08	0.276818	0.17	0.06	0.00031859	LOC107440250	uncharacterized LOC107440250	aug3.g20967,aug3.g14385,aug3.g9598			ptc5 -
LOC107454259	1.95435e-08	0.395132	0.308	0.15	0.000397085	LOC107454259	protocadherin-like wing polarity protein stan	aug3.g15160,aug3.g6142,aug3.g22281			ptc5 -
LOC107445363	3.10762e-08	0.53423	0.138	0.045	0.000631406	LOC107445363	glutathione-specific gamma-glutamylcyclotransferase 1	aug3.g1025		hh5 +
LOC107439384	3.29515e-08	0.553871	0.767	0.562	0.000669509	LOC107439384	ecotropic viral integration site 5 ortholog	aug3.g13739
LOC107453601	3.4024e-08	0.583085	0.805	0.659	0.0006913	LOC107453601	protein transport protein Sec24A	aug3.g5615
LOC107456664	4.30293e-08	0.650043	0.516	0.332	0.00087427	LOC107456664	uncharacterized LOC107456664	aug3.g8740
*pct1 and pct2 mean proportion of cells that express the gene in this cluster and other clusters, respectively.
**hh5, hh pRNAi at late stage 5; ptc5. ptc pRNAi at late stage 5; msx6, msx1 pRNAi at stage 6; fuchi3, fuchi pRNAi at stage 3; fuchi5, fuchi pRNAi at stage 5; +, expression increase; -, expression decrease
