# Supplementary material for: Reconstruction of the Global Polarity of an Early Spider Embryo by Single-Cell and Single-Nucleus Transcriptome Analysis
Source: Front Cell Dev Biol. 2022 Jul 22;10:933220. doi: 10.3389/fcell.2022.933220 (PMC9353575; doi:10.3389/fcell.2022.933220)
Supplement: Supplementary file 4 [file Table6.XLSX]

## Sheet: TableS6
Table S6. Genes with highly similar pattern to LOC107444265 cumulus expression pattern on the UMAP plot.
Gene ID (NCBI)	Similarity	Product (NCBI)	aug3 gene model	Gene name
LOC107444265	1	noggin-2-like	aug3.g17729	Pt-noggin-D
LOC107440570	0.921386	uncharacterized LOC107440570	aug3.g10457
LOC107443591	0.90701	BMP and activin membrane-bound inhibitor homolog	aug3.g17346	Pt-BAMBI1
LOC107453548	0.86507	mothers against decapentaplegic homolog 6, transcript variant X1	aug3.g5567	Pt-smad6
LOC107455782	0.840841	uncharacterized LOC107455782, transcript variant X5	aug3.g8022
LOC107448880	0.824029	endothelial transcription factor GATA-2-like, transcript variant X3	aug3.g20514	Pt-GATA1/C
LOC107454793	0.798159	uncharacterized LOC107454793	aug3.g6538
LOC107441086	0.795513	ATP synthase subunit alpha, mitochondrial-like	aug3.g23458
LOC107448221	0.791621	serine/threonine-protein kinase PLK4-like	aug3.g2156
LOC107444645	0.789826	centromere/kinetochore protein zw10 homolog	aug3.g17993
