# Supplementary material for: Reconstruction of the Global Polarity of an Early Spider Embryo by Single-Cell and Single-Nucleus Transcriptome Analysis
Source: Front Cell Dev Biol. 2022 Jul 22;10:933220. doi: 10.3389/fcell.2022.933220 (PMC9353575; doi:10.3389/fcell.2022.933220)
Supplement: Supplementary file 6 [file Table4.XLSX]

## Sheet: Cluster0
Table S4.0. Cluster 0 markers identified in the first single-cell RNA-seq analysis.
Gene ID (NCBI)	p_val	avg_log2FC	*pct.1	*pct.2	p_val_adj	Gene ID (NCBI)	Product (NCBI)	aug3 gene model	Gene name	**Expression in RNAi embryos
LOC107439896	1e-85	3.77428	0.957	0.026	1.77e-81	LOC107439896	gamma-butyrobetaine dioxygenase	aug3.g26914					fuchi3 -	fuchi5 -
LOC107436745	7.7e-81	2.86962	0.936	0.031	1.36e-76	LOC107436745	proteasome subunit alpha type-6	aug3.g11804				msx6 -		fuchi5 -
LOC107453892	1.39e-79	2.05313	0.83	0.013	2.46e-75	LOC107453892	ras-related protein Rab-18A-like	aug3.g5866						fuchi5 -
LOC107452833	3.64e-79	2.95593	1	0.048	6.44e-75	LOC107452833	pyrroline-5-carboxylate reductase 2-like, transcript variant X1	aug3.g23673					fuchi3 -	fuchi5 -
LOC107451131	4.37e-79	2.91025	0.979	0.041	7.73e-75	LOC107451131	alpha-(1,3)-fucosyltransferase 9-like, transcript variant X1	aug3.g3796						fuchi5 -
LOC107445969	1.7e-78	2.76974	0.936	0.033	3e-74	LOC107445969	glycine dehydrogenase (decarboxylating), mitochondrial-like	aug3.g18848					fuchi3 -	fuchi5 -
LOC107443383	2.33e-74	1.36461	0.745	0.007	4.11e-70	LOC107443383	choline/ethanolamine kinase	aug3.g17190						fuchi5 -
LOC107437591	2.65e-74	4.26296	1	0.061	4.69e-70	LOC107437591	uncharacterized LOC107437591	aug3.g12453					fuchi3 -	fuchi5 -
LOC107449642	3.39e-74	2.45338	0.851	0.024	5.98e-70	LOC107449642	uncharacterized LOC107449642	aug3.g20850					fuchi3 -	fuchi5 -
LOC107449293	2.55e-73	2.67482	0.851	0.026	4.51e-69	LOC107449293	fibroleukin-like	aug3.g2672						fuchi5 -
LOC107457154	4.94e-73	3.90872	1	0.063	8.73e-69	LOC107457154	cathepsin L1-like	aug3.g9137					fuchi3 -	fuchi5 -
LOC107456435	1.86e-72	2.31038	0.83	0.022	3.29e-68	LOC107456435	uncharacterized LOC107456435	aug3.g8570					fuchi3 -	fuchi5 -
LOC107451765	4.96e-71	2.04582	0.851	0.028	8.76e-67	LOC107451765
LOC107447646	6.03e-71	1.84584	0.745	0.011	1.07e-66	LOC107447646	sterol O-acyltransferase 1	aug3.g19890						fuchi5 -
LOC107448909	1.85e-70	2.82408	0.894	0.039	3.28e-66	LOC107448909	dehydrogenase/reductase SDR family member 7	aug3.g15386						fuchi5 -
LOC107444460	5.54e-70	2.24138	0.787	0.02	9.78e-66	LOC107444460	RNA-binding protein 47	aug3.g17889		hh5 -			fuchi3 -	fuchi5 -
LOC107441742	5.26e-69	3.08519	0.83	0.028	9.29e-65	LOC107441742	sialin-like	aug3.g27427					fuchi3 -	fuchi5 -
LOC107456523	2.72e-68	2.27763	0.83	0.028	4.8e-64	LOC107456523	uncharacterized LOC107456523, transcript variant X2	aug3.g25261	Pt-gataA					fuchi5 -
LOC107454104	9.93e-68	1.59185	0.702	0.009	1.75e-63	LOC107454104	zinc transporter 1, transcript variant X2	aug3.g6040		hh5 -				fuchi5 -
LOC107450385	1.68e-67	2.45218	0.766	0.02	2.97e-63	LOC107450385	long-chain-fatty-acid--CoA ligase 6	aug3.g3295						fuchi5 -
LOC107448180	8e-67	3.68072	0.872	0.044	1.41e-62	LOC107448180	uncharacterized LOC107448180	aug3.g2117						fuchi5 -
LOC107448110	8.79e-67	3.57426	0.915	0.052	1.55e-62	LOC107448110	inositol oxygenase	aug3.g20131						fuchi5 -
LOC107449839	9.37e-67	2.89222	0.872	0.041	1.66e-62	LOC107449839	retinal dehydrogenase 1-like	aug3.g2991				msx6 -	fuchi3 -	fuchi5 -
LOC107456157	1.25e-65	1.41916	0.681	0.009	2.2e-61	LOC107456157	amine oxidase [flavin-containing]	aug3.g364		hh5 +
LOC107436131	1.68e-65	3.35338	1	0.087	2.98e-61	LOC107436131	urease accessory protein UreG	aug3.g11342					fuchi3 -	fuchi5 -
LOC107448772	1.78e-65	2.08534	0.872	0.044	3.14e-61	LOC107448772	uncharacterized LOC107448772, transcript variant X1	aug3.g2390		hh5 -			fuchi3 -	fuchi5 -
LOC107441267	3.25e-65	3.74883	1	0.09	5.74e-61	LOC107441267	EF-hand domain-containing protein D2	aug3.g15167					fuchi3 -	fuchi5 -
LOC107454178	5.12e-65	1.999	0.809	0.031	9.05e-61	LOC107454178	uncharacterized LOC107454178	aug3.g23959		hh5 +				fuchi5 -
LOC107454840	5.3e-65	2.32658	0.809	0.031	9.36e-61	LOC107454840	mitochondrial basic amino acids transporter, transcript variant X1	aug3.g6575					fuchi3 -	fuchi5 -
LOC107442734	1.59e-64	3.59328	0.936	0.068	2.81e-60	LOC107442734	acetoacetyl-CoA synthetase-like	aug3.g27732		hh5 -				fuchi5 -
LOC107437411	4.09e-64	2.85162	0.872	0.048	7.23e-60	LOC107437411	calcium-transporting ATPase sarcoplasmic/endoplasmic reticulum type	aug3.g12272		hh5 -				fuchi5 -
LOC107456533	7.39e-64	2.54907	0.809	0.033	1.31e-59	LOC107456533	ethanolamine-phosphate phospho-lyase-like, transcript variant X1	aug3.g8636		hh5 -			fuchi3 -	fuchi5 -
LOC107443782	1.53e-63	1.71074	0.723	0.017	2.7e-59	LOC107443782	potassium channel subfamily K member 6	aug3.g9228					fuchi3 -	fuchi5 -
LOC107454313	6.01e-63	1.61486	0.745	0.022	1.06e-58	LOC107454313	monocarboxylate transporter 12-B-like, transcript variant X1	aug3.g6178						fuchi5 -
LOC107452353	6.51e-63	1.01032	0.66	0.009	1.15e-58	LOC107452353	L-azetidine-2-carboxylic acid acetyltransferase-like, transcript variant X1	aug3.g4697						fuchi5 -
LOC107454673	7.09e-63	3.94631	0.787	0.031	1.25e-58	LOC107454673	cathepsin L1-like	aug3.g6432					fuchi3 -	fuchi5 -
LOC107456094	9.44e-63	2.01945	0.702	0.015	1.67e-58	LOC107456094	aminomethyltransferase, mitochondrial-like	aug3.g8301					fuchi3 -	fuchi5 -
LOC107437919	1.35e-62	1.41063	0.638	0.007	2.38e-58	LOC107437919	cystathionine beta-synthase, transcript variant X1	aug3.g12656					fuchi3 -	fuchi5 -
LOC107448182	2.36e-62	2.66716	0.894	0.059	4.18e-58	LOC107448182	uncharacterized LOC107448182	aug3.g2114		hh5 -			fuchi3 -	fuchi5 -
LOC107445478	2.62e-62	2.48392	0.83	0.041	4.64e-58	LOC107445478	probable imidazolonepropionase	aug3.g18588		hh5 -				fuchi5 -
LOC107455361	4.72e-62	1.66106	0.681	0.013	8.34e-58	LOC107455361	arginine kinase	aug3.g25035				msx6 -		fuchi5 -
LOC107445483	5.43e-62	2.59529	0.936	0.072	9.6e-58	LOC107445483	protein trapped in endoderm-1, transcript variant X1	aug3.g18584		hh5 -				fuchi5 -
LOC107455883	2.02e-61	1.40174	0.66	0.011	3.57e-57	LOC107455883	uncharacterized protein CG3556, transcript variant X1	aug3.g8110
LOC107456139	6.15e-61	1.27408	0.638	0.009	1.09e-56	LOC107456139	uncharacterized LOC107456139	aug3.g8338						fuchi5 -
LOC107451639	8.21e-61	1.24235	0.66	0.011	1.45e-56	LOC107451639	serine/threonine-protein kinase NIM1, transcript variant X1	aug3.g4178		hh5 -				fuchi5 -
LOC107457572	1.03e-60	1.77729	0.723	0.022	1.81e-56	LOC107457572	uncharacterized LOC107457572, transcript variant X1	aug3.g25948						fuchi5 -
LOC107456583	1.53e-60	1.53132	0.702	0.017	2.69e-56	LOC107456583	myophilin-like	aug3.g8678						fuchi5 -
LOC107436143	1.57e-60	1.67195	0.617	0.007	2.78e-56	LOC107436143
LOC107440091	1.03e-59	2.44069	0.915	0.072	1.82e-55	LOC107440091	uncharacterized LOC107440091	aug3.g9706						fuchi5 -
LOC107455633	8.11e-59	1.9578	0.638	0.011	1.43e-54	LOC107455633	N-acylneuraminate-9-phosphatase	aug3.g25098		hh5 +			fuchi3 -	fuchi5 -
LOC107454919	1.99e-58	4.5001	1	0.118	3.51e-54	LOC107454919	protein NPC2 homolog	aug3.g6676						fuchi5 -
LOC107449777	7.5e-58	1.21284	0.596	0.007	1.32e-53	LOC107449777	uncharacterized LOC107449777, transcript variant X1	aug3.g2937					fuchi3 -	fuchi5 -
LOC107441690	2.95e-57	1.43161	0.638	0.013	5.22e-53	LOC107441690	integral membrane protein GPR155, transcript variant X2	aug3.g27393					fuchi3 -	fuchi5 -
LOC107450537	1.57e-56	3.49115	0.979	0.111	2.77e-52	LOC107450537	fatty acid-binding protein-like	aug3.g21231					fuchi3 -	fuchi5 -
LOC107444014	9.18e-56	1.41497	0.638	0.015	1.62e-51	LOC107444014	fatty acid-binding protein-like	aug3.g24515		hh5 -			fuchi3 -	fuchi5 -
LOC107443054	5.25e-54	1.1194	0.66	0.02	9.28e-50	LOC107443054	uncharacterized LOC107443054, transcript variant X2	aug3.g17014					fuchi3 -	fuchi5 -
LOC107451419	1.43e-53	1.43349	0.617	0.015	2.52e-49	LOC107451419	aromatic-L-amino-acid decarboxylase, transcript variant X3	aug3.g15722		hh5 -				fuchi5 -
LOC107439432	3.4e-52	1.64135	0.596	0.013	6.01e-48	LOC107439432	zinc transporter 2-like	aug3.g13773						fuchi5 -
LOC107455614	1e-51	2.88202	0.681	0.031	1.78e-47	LOC107455614	alpha-L-fucosidase	aug3.g25109					fuchi3 -	fuchi5 -
LOC107447556	1.38e-51	1.76139	0.66	0.026	2.44e-47	LOC107447556	protein phosphatase 1 regulatory subunit 3B-like, transcript variant X1	aug3.g1802						fuchi5 -
LOC107454870	6.04e-51	0.959219	0.532	0.007	1.07e-46	LOC107454870
LOC107454282	6.87e-51	1.88691	0.83	0.07	1.21e-46	LOC107454282	hydroxylysine kinase	aug3.g23993						fuchi5 -
LOC107443773	2.01e-50	1.46331	0.574	0.013	3.56e-46	LOC107443773	glutathione S-transferase class-mu 26 kDa isozyme 47-like	aug3.g17448					fuchi3 -	fuchi5 -
LOC107438702	3.5e-50	1.8213	0.596	0.017	6.19e-46	LOC107438702	SEC14-like protein 2, transcript variant X2	aug3.g13305		hh5 -				fuchi5 -
LOC107453700	1.89e-49	2.4915	0.915	0.114	3.33e-45	LOC107453700	lymphocyte cytosolic protein 2-like, transcript variant X1	aug3.g5706						fuchi5 -
LOC107445939	3.19e-49	1.86651	0.617	0.022	5.64e-45	LOC107445939	zinc finger RNA-binding protein-like	aug3.g143						fuchi5 -
LOC107445106	5.84e-49	2.18391	0.617	0.022	1.03e-44	LOC107445106	uncharacterized LOC107445106, transcript variant X2	aug3.g9240						fuchi5 -
LOC110283279	9.21e-49	1.1227	0.574	0.015	1.63e-44	LOC110283279	uncharacterized LOC110283279	aug3.g11447		hh5 +				fuchi5 -
LOC107457271	1.14e-48	2.43188	0.702	0.041	2.01e-44	LOC107457271	BTB/POZ domain-containing protein 9-like	aug3.g25858					fuchi3 -	fuchi5 -
LOC107450139	1.25e-48	1.10555	0.511	0.007	2.21e-44	LOC107450139	uncharacterized LOC107450139, transcript variant X1	aug3.g3149		hh5 -				fuchi5 -
LOC107451183	2.49e-48	1.07805	0.574	0.015	4.4e-44	LOC107451183	nuclear distribution protein nudE homolog 1	aug3.g3849						fuchi5 -
LOC107452047	2.62e-48	1.42601	0.596	0.02	4.62e-44	LOC107452047	major facilitator superfamily domain-containing protein 6-like, transcript variant X1	aug3.g4474						fuchi5 -
LOC107450228	5.03e-48	3.46261	0.766	0.061	8.89e-44	LOC107450228	dipeptidyl peptidase 1	aug3.g3230					fuchi3 -	fuchi5 -
LOC107448028	9.7e-48	1.03182	0.553	0.013	1.71e-43	LOC107448028
LOC107453579	2.38e-47	1.32478	0.532	0.011	4.2e-43	LOC107453579	15-hydroxyprostaglandin dehydrogenase [NAD(+)]-like	aug3.g5595						fuchi5 -
LOC107443634	2.4e-47	2.49162	0.723	0.05	4.24e-43	LOC107443634	platelet glycoprotein 4-like	aug3.g486					fuchi3 -	fuchi5 -
LOC107445669	4.1e-47	2.3232	0.915	0.105	7.24e-43	LOC107445669	uncharacterized LOC107445669	aug3.g1125					fuchi3 -	fuchi5 -
LOC107447020	5.94e-47	1.62854	0.596	0.022	1.05e-42	LOC107447020	solute carrier family 25 member 38-A, transcript variant X1	aug3.g7615					fuchi3 -	fuchi5 -
LOC107438705	6.22e-47	2.45854	0.936	0.133	1.1e-42	LOC107438705	SEC14-like protein 2	aug3.g13303					fuchi3 -	fuchi5 -
LOC107444336	1.27e-46	2.02574	0.681	0.039	2.24e-42	LOC107444336	uncharacterized LOC107444336, transcript variant X2	aug3.g682						fuchi5 -
LOC107437769	1.42e-46	0.874602	0.511	0.009	2.51e-42	LOC107437769	E3 SUMO-protein ligase EGR2, transcript variant X1	aug3.g12565
LOC107457093	3.3e-46	1.68513	0.809	0.074	5.83e-42	LOC107457093	uncharacterized LOC107457093	aug3.g9080
LOC107439682	5.03e-45	1.79242	0.83	0.083	8.88e-41	LOC107439682	transcription factor GATA-4	aug3.g26874	Pt-fuchi				fuchi3 -	fuchi5 -
LOC107445724	5.29e-45	1.1838	0.553	0.017	9.35e-41	LOC107445724	uncharacterized LOC107445724, transcript variant X1	aug3.g1141
LOC107453693	5.76e-45	1.2751	0.702	0.046	1.02e-40	LOC107453693	multiple coagulation factor deficiency protein 2 homolog, transcript variant X2	aug3.g12187
LOC107438008	1.54e-44	1.16473	0.596	0.026	2.72e-40	LOC107438008	arginase, hepatic	aug3.g12731					fuchi3 -	fuchi5 -
LOC107454170	3.12e-44	1.82991	0.745	0.061	5.51e-40	LOC107454170	phosphatidylinositol 4,5-bisphosphate 3-kinase catalytic subunit delta isoform	aug3.g23964						fuchi5 -
LOC107455419	4.07e-44	1.80546	0.468	0.007	7.2e-40	LOC107455419	tyrosine-protein kinase RYK	aug3.g7760		hh5 -
LOC107448906	7.87e-44	2.15774	0.553	0.02	1.39e-39	LOC107448906	sorbitol dehydrogenase-like, transcript variant X1	aug3.g15364		hh5 -			fuchi3 -	fuchi5 -
LOC107440168	8.6e-44	0.941396	0.447	0.004	1.52e-39	LOC107440168	putative gamma-glutamyltransferase YwrD	aug3.g23327						fuchi5 -
LOC107457342	1.7e-43	2.0816	0.723	0.061	3e-39	LOC107457342	sodium/potassium-transporting ATPase subunit alpha-like	aug3.g9368		hh5 -				fuchi5 -
LOC107444083	2.34e-43	2.23247	0.957	0.172	4.14e-39	LOC107444083	rab5 GDP/GTP exchange factor, transcript variant X1	aug3.g617						fuchi5 -
LOC107438549	2.94e-43	2.44156	0.979	0.188	5.19e-39	LOC107438549	ras-related protein Rab-20-like	aug3.g13176					fuchi3 -	fuchi5 -
LOC107454095	4.35e-43	3.27887	0.681	0.05	7.69e-39	LOC107454095	sorbitol dehydrogenase-like	aug3.g22055						fuchi5 -
LOC107440433	4.82e-43	1.90007	0.638	0.039	8.52e-39	LOC107440433	microsomal triglyceride transfer protein large subunit-like	aug3.g27045		hh5 -				fuchi5 -
LOC107453094	1e-42	0.879237	0.553	0.02	1.77e-38	LOC107453094	uncharacterized LOC107453094, transcript variant X2	aug3.g5215						fuchi5 -
LOC107440144	1.08e-42	1.21849	0.532	0.017	1.91e-38	LOC107440144	dynamin-1-like	aug3.g26986						fuchi5 -
LOC107438048	3.43e-42	2.34431	0.574	0.026	6.05e-38	LOC107438048	urocanate hydratase-like	aug3.g12776						fuchi5 -
LOC107455456	1.75e-41	1.89778	0.532	0.02	3.09e-37	LOC107455456	delta-1-pyrroline-5-carboxylate synthase, transcript variant X1	aug3.g7791		hh5 -				fuchi5 -
LOC107444566	1.95e-41	4.85592	0.957	0.205	3.45e-37	LOC107444566	holotricin-3-like	aug3.g17950					fuchi3 -	fuchi5 -
LOC107454552	2.26e-41	1.18006	0.489	0.013	3.99e-37	LOC107454552	uncharacterized LOC107454552	aug3.g6377						fuchi5 -
LOC107446546	2.39e-41	0.876192	0.383	0	4.23e-37	LOC107446546
LOC107443771	2.82e-41	2.68903	1	0.234	4.99e-37	LOC107443771	protein FAM107B, transcript variant X2	aug3.g17447						fuchi5 -
LOC107454138	5.17e-41	1.33612	0.511	0.017	9.14e-37	LOC107454138	Golgi-associated plant pathogenesis-related protein 1, transcript variant X1	aug3.g6072					fuchi3 -	fuchi5 -
LOC107454471	8.18e-41	1.30639	0.681	0.052	1.45e-36	LOC107454471	transcription factor AP-1-like	aug3.g6291						fuchi5 -
LOC107444729	1.98e-40	1.80206	0.553	0.026	3.49e-36	LOC107444729	putative sodium-coupled neutral amino acid transporter 7, transcript variant X1	aug3.g10643
LOC107451338	2.81e-40	1.50422	0.596	0.035	4.96e-36	LOC107451338	FERM domain-containing protein 4A, transcript variant X2	aug3.g3977
LOC107447068	2.84e-40	0.689818	0.468	0.011	5.02e-36	LOC107447068	short-chain dehydrogenase/reductase family 16C member 6-like, transcript variant X1	aug3.g1593						fuchi5 -
LOC107437770	2.95e-40	0.74702	0.468	0.011	5.21e-36	LOC107437770	transforming growth factor-beta-induced protein ig-h3-like, transcript variant X1	aug3.g12568
LOC107450281	3.4e-40	2.17593	0.936	0.131	6e-36	LOC107450281	group XV phospholipase A2	aug3.g15560		hh5 -			fuchi3 -	fuchi5 -
LOC107440289	4.07e-40	0.996418	0.468	0.011	7.2e-36	LOC107440289	phosphomethylethanolamine N-methyltransferase	aug3.g14419						fuchi5 -
LOC107448220	7.43e-40	1.0352	0.447	0.009	1.31e-35	LOC107448220	acyl-CoA synthetase family member 2, mitochondrial	aug3.g2154		hh5 +				fuchi5 -
LOC107453419	1.69e-39	1.6207	0.511	0.02	2.99e-35	LOC107453419
LOC107442132	2.73e-39	2.69853	0.957	0.223	4.82e-35	LOC107442132	glycine cleavage system H protein, mitochondrial	aug3.g16375				msx6 -		fuchi5 -
LOC107439349	3.67e-39	4.26463	0.872	0.144	6.49e-35	LOC107439349	keratin, type II cytoskeletal 1	aug3.g17952
LOC107456581	4.6e-39	0.983912	0.404	0.004	8.13e-35	LOC107456581	alpha-tocopherol transfer protein-like	aug3.g8674					fuchi3 -	fuchi5 -
LOC107444966	5.1e-39	0.897385	0.383	0.002	9e-35	LOC107444966	adhesive plaque matrix protein 2-like	aug3.g18222
LOC107446119	5.19e-39	0.808561	0.404	0.004	9.16e-35	LOC107446119	uncharacterized LOC107446119	aug3.g25631					fuchi3 -	fuchi5 -
LOC107448426	5.46e-39	1.45919	0.553	0.028	9.65e-35	LOC107448426	uncharacterized LOC107448426, transcript variant X1	aug3.g20289						fuchi5 -
LOC107437956	5.77e-39	2.3637	0.872	0.138	1.02e-34	LOC107437956	semaphorin-5A, transcript variant X1	aug3.g26377						fuchi5 -
LOC107439006	5.98e-39	1.66565	0.915	0.168	1.06e-34	LOC107439006	methylthioribulose-1-phosphate dehydratase-like	aug3.g26634						fuchi5 -
LOC107436548	7.07e-39	0.939213	0.617	0.039	1.25e-34	LOC107436548	ester hydrolase C11orf54 homolog	aug3.g11643
LOC107451427	7.66e-39	3.71664	0.957	0.225	1.35e-34	LOC107451427	glycerophosphocholine phosphodiesterase GPCPD1, transcript variant X2	aug3.g15726	Pt-gdpd (AT_eW_012_A08)				fuchi3 -	fuchi5 -
LOC107448699	7.72e-39	1.99476	0.851	0.14	1.36e-34	LOC107448699	heat shock factor protein, transcript variant X2	aug3.g20406						fuchi5 -
LOC107445032	1.35e-38	1.51389	0.532	0.024	2.39e-34	LOC107445032	equilibrative nucleoside transporter 1-like	aug3.g7477		hh5 -			fuchi3 -	fuchi5 -
LOC107456167	1.41e-38	1.67907	0.489	0.017	2.49e-34	LOC107456167	amine oxidase [flavin-containing] B-like	aug3.g362	Pt-maob-1	hh5 -	ptc5 -			fuchi5 -
LOC107445280	1.99e-38	5.46565	1	0.299	3.52e-34	LOC107445280	uncharacterized LOC107445280, transcript variant X1	aug3.g9244					fuchi3 -	fuchi5 -
LOC107443312	2.44e-38	1.03932	0.447	0.011	4.31e-34	LOC107443312	fatty-acid amide hydrolase 2-like	aug3.g17149						fuchi5 -
LOC107445192	3.08e-38	4.64949	1	0.312	5.44e-34	LOC107445192	uncharacterized LOC107445192	aug3.g9243					fuchi3 -	fuchi5 -
LOC107440480	1.1e-37	3.39155	1	0.31	1.95e-33	LOC107440480	choline kinase alpha, transcript variant X1	aug3.g27062						fuchi5 -
LOC107452712	1.12e-37	2.06175	0.936	0.197	1.98e-33	LOC107452712	transcription factor EB-like, transcript variant X2	aug3.g4929					fuchi3 -	fuchi5 -
LOC107439399	1.19e-37	1.70729	0.745	0.09	2.11e-33	LOC107439399	CCAAT/enhancer-binding protein alpha	aug3.g26782		hh5 -				fuchi5 -
LOC107455526	1.23e-37	0.931204	0.426	0.009	2.17e-33	LOC107455526	cysteine sulfinic acid decarboxylase, transcript variant X1	aug3.g7832						fuchi5 -
LOC107453639	2.55e-37	2.21205	0.787	0.111	4.51e-33	LOC107453639	major facilitator superfamily domain-containing protein 12-like, transcript variant X1	aug3.g5653						fuchi5 -
LOC107445588	3.44e-37	0.933686	0.404	0.007	6.08e-33	LOC107445588	tyrosine aminotransferase-like	aug3.g1083						fuchi5 -
LOC107447481	9.4e-37	1.37869	0.638	0.052	1.66e-32	LOC107447481	calsequestrin-2-like	aug3.g19785						fuchi5 -
LOC107447983	9.69e-37	0.826538	0.447	0.013	1.71e-32	LOC107447983	glycoprotein 3-alpha-L-fucosyltransferase A, transcript variant X1	aug3.g15249						fuchi5 -
LOC107439411	2.54e-36	4.7742	1	0.358	4.49e-32	LOC107439411	cathepsin B-like	aug3.g13754						fuchi5 -
LOC107451750	3.34e-36	1.60839	0.596	0.044	5.91e-32	LOC107451750	FYN-binding protein	aug3.g4281						fuchi5 -
LOC107436625	4.41e-36	2.57263	0.957	0.249	7.79e-32	LOC107436625	multidrug resistance-associated protein 1-like, transcript variant X2	aug3.g11707						fuchi5 -
LOC107442712	5.51e-36	0.867168	0.426	0.011	9.73e-32	LOC107442712	uncharacterized LOC107442712	aug3.g16766						fuchi5 -
LOC107442255	6.8e-36	0.711863	0.426	0.011	1.2e-31	LOC107442255	leucine-rich repeat-containing protein C10orf11 homolog, transcript variant X2	aug3.g9892						fuchi5 -
LOC107452761	8.11e-36	0.758114	0.426	0.011	1.43e-31	LOC107452761	D-beta-hydroxybutyrate dehydrogenase, mitochondrial-like	aug3.g4957	Pt-BDH1	hh5 -		msx6 -
LOC107454084	1.15e-35	1.35401	0.723	0.085	2.03e-31	LOC107454084	citrate synthase, mitochondrial	aug3.g6007						fuchi5 -
LOC107440216	1.57e-35	1.28197	0.66	0.061	2.77e-31	LOC107440216	uncharacterized LOC107440216, transcript variant X1	aug3.g14359					fuchi3 -
LOC107442804	3.57e-35	0.876305	0.383	0.007	6.3e-31	LOC107442804
LOC107442015	4.14e-35	2.47863	0.979	0.286	7.32e-31	LOC107442015	phosphoribosylformylglycinamidine synthase	aug3.g27505		hh5 -			fuchi3 -	fuchi5 -
LOC107456012	7.02e-35	2.10222	0.957	0.277	1.24e-30	LOC107456012	aldehyde dehydrogenase family 9 member A1-A	aug3.g8226						fuchi5 -
LOC107443697	1.05e-34	0.719457	0.362	0.004	1.85e-30	LOC107443697	long-chain-fatty-acid--CoA ligase 4	aug3.g510						fuchi5 -
LOC107456131	1.32e-34	1.00908	0.511	0.028	2.32e-30	LOC107456131	transcription factor GATA-4, transcript variant X3	aug3.g8337		hh5 -			fuchi3 -	fuchi5 -
LOC107445130	1.38e-34	0.957128	0.447	0.015	2.44e-30	LOC107445130	granulins-like	aug3.g18322
LOC107436605	1.52e-34	0.784711	0.319	0	2.69e-30	LOC107436605	uncharacterized protein CG3556-like	aug3.g17986						fuchi5 -
LOC107437794	1.95e-34	0.658719	0.34	0.002	3.45e-30	LOC107437794
LOC107449935	3.38e-34	0.723902	0.426	0.013	5.96e-30	LOC107449935	speckle-type POZ protein-like	aug3.g21006						fuchi5 -
LOC107438414	5.71e-34	1.01815	0.404	0.011	1.01e-29	LOC107438414	zinc transporter ZIP1	aug3.g13079						fuchi5 -
LOC107449805	6.57e-34	2.07433	1	0.367	1.16e-29	LOC107449805	L-xylulose reductase-like	aug3.g20946						fuchi5 -
LOC107453159	1.14e-33	2.04685	0.915	0.221	2.01e-29	LOC107453159	putative phospholipase B-like 2	aug3.g10701						fuchi5 -
LOC107442773	1.28e-33	1.74367	0.702	0.09	2.26e-29	LOC107442773	leucine-rich repeat-containing protein 15	aug3.g27739						fuchi5 -
LOC107448780	2.16e-33	2.47152	0.894	0.194	3.82e-29	LOC107448780	aspartate aminotransferase, cytoplasmic-like	aug3.g9280						fuchi5 -
LOC107437006	4.59e-33	1.41702	0.809	0.129	8.1e-29	LOC107437006	zinc transporter ZIP1	aug3.g11959
LOC107452244	5.16e-33	2.29887	0.787	0.144	9.11e-29	LOC107452244	prolyl endopeptidase FAP-like	aug3.g4630		hh5 -				fuchi5 -
LOC107437856	6.54e-33	2.48354	0.766	0.122	1.15e-28	LOC107437856	sterol O-acyltransferase 1-like	aug3.g12626						fuchi5 -
LOC107443493	8.39e-33	4.46333	1	0.419	1.48e-28	LOC107443493	actin, clone 403-like, transcript variant X1	aug3.g27982
LOC107453543	8.58e-33	1.99479	0.915	0.234	1.52e-28	LOC107453543	uncharacterized LOC107453543	aug3.g5559						fuchi5 -
LOC107447113	1.29e-32	0.60291	0.362	0.007	2.28e-28	LOC107447113	G-protein coupled receptor moody-like, transcript variant X2	aug3.g1609						fuchi5 -
LOC107451331	1.3e-32	2.536	0.66	0.074	2.3e-28	LOC107451331
LOC107440145	1.94e-32	0.646843	0.362	0.007	3.42e-28	LOC107440145	glutathione S-transferase 1-like, transcript variant X2	aug3.g9708
LOC107455819	2.72e-32	3.47626	0.979	0.415	4.8e-28	LOC107455819	lysosome-associated membrane glycoprotein 1	aug3.g8062						fuchi5 -
LOC107444750	2.99e-32	3.05333	1	0.493	5.28e-28	LOC107444750	band 7 protein AGAP004871	aug3.g18069						fuchi5 -
LOC107453420	3.14e-32	0.699312	0.319	0.002	5.55e-28	LOC107453420
LOC107438110	3.86e-32	0.629539	0.319	0.002	6.81e-28	LOC107438110	speckle-type POZ protein-like	aug3.g12826						fuchi5 -
LOC107453417	8.4e-32	0.681013	0.404	0.013	1.48e-27	LOC107453417
LOC107439273	1.38e-31	1.42466	0.574	0.05	2.45e-27	LOC107439273	hepatocyte nuclear factor 4-gamma, transcript variant X2	aug3.g26734						fuchi5 -
LOC107437501	1.51e-31	0.86184	0.383	0.011	2.66e-27	LOC107437501	4-hydroxyphenylpyruvate dioxygenase	aug3.g12367	Pt-4-hydroxyphenylpyruvate-dioxygenase	hh5 +	ptc5 -			fuchi5 -
LOC107452836	1.54e-31	2.5455	1	0.459	2.72e-27	LOC107452836	lambda-crystallin homolog, transcript variant X1	aug3.g23694						fuchi5 -
LOC107457308	1.95e-31	1.03241	0.617	0.059	3.45e-27	LOC107457308	calcium-activated chloride channel regulator 2	aug3.g11056					fuchi3 -	fuchi5 -
LOC107455923	2.56e-31	1.63447	0.787	0.142	4.52e-27	LOC107455923	probable low-specificity L-threonine aldolase 2, transcript variant X1	aug3.g8150		hh5 -
LOC107454366	2.62e-31	2.08676	0.957	0.301	4.63e-27	LOC107454366	retinal dehydrogenase 2	aug3.g6231						fuchi5 -
LOC107443238	3.98e-31	5.46649	1	0.579	7.03e-27	LOC107443238	cold and drought-regulated protein CORA-like	aug3.g27884					fuchi3 -	fuchi5 -
LOC107436567	5.42e-31	1.22306	0.702	0.092	9.58e-27	LOC107436567	transcription factor E2F8	aug3.g11673						fuchi5 -
LOC107456769	5.78e-31	3.1849	0.957	0.391	1.02e-26	LOC107456769	uncharacterized abhydrolase domain-containing protein DDB_G0269086, transcript variant X5	aug3.g25822					fuchi3 -	fuchi5 -
LOC107456195	8.95e-31	3.41086	1	0.607	1.58e-26	LOC107456195	digestive cysteine proteinase 2-like	aug3.g8362					fuchi3 -	fuchi5 -
LOC107436137	9.08e-31	1.27029	0.426	0.02	1.6e-26	LOC107436137	uro-adherence factor A	aug3.g7018		hh5 +				fuchi5 -
LOC107453117	1.64e-30	1.03104	0.34	0.007	2.9e-26	LOC107453117	histidine ammonia-lyase-like	aug3.g23736				msx6 -		fuchi5 -
LOC107436460	1.93e-30	1.25089	0.383	0.013	3.41e-26	LOC107436460	microsomal triglyceride transfer protein large subunit, transcript variant X1	aug3.g26038						fuchi5 -
LOC107438006	2.38e-30	1.05847	0.426	0.02	4.21e-26	LOC107438006	BTB/POZ domain-containing protein 9-like, transcript variant X2	aug3.g12730
LOC107442667	2.7e-30	3.48342	1	0.664	4.78e-26	LOC107442667	bifunctional purine biosynthesis protein PURH-like	aug3.g27710						fuchi5 -
LOC107443372	2.71e-30	1.83392	0.915	0.225	4.8e-26	LOC107443372	uncharacterized LOC107443372	aug3.g17179		hh5 +
LOC107441543	3.31e-30	2.97223	1	0.504	5.85e-26	LOC107441543	neurotactin-like, transcript variant X1	aug3.g27319		hh5 -				fuchi5 -
LOC107437393	5.37e-30	0.551292	0.298	0.002	9.49e-26	LOC107437393	translocator protein	aug3.g26247						fuchi5 -
LOC107436203	5.6e-30	0.549499	0.298	0.002	9.89e-26	LOC107436203	fukutin	aug3.g11383						fuchi5 -
LOC107456393	5.61e-30	0.762884	0.404	0.017	9.92e-26	LOC107456393	tensin-2-like, transcript variant X1	aug3.g25232						fuchi5 -
LOC107441412	6.18e-30	3.02559	1	0.712	1.09e-25	LOC107441412	multifunctional protein ADE2, transcript variant X1	aug3.g27280					fuchi3 -	fuchi5 -
LOC107452261	9.48e-30	0.980002	0.404	0.017	1.67e-25	LOC107452261	cadherin-like and PC-esterase domain-containing protein 1	aug3.g2962
LOC107439652	9.54e-30	0.789008	0.489	0.035	1.69e-25	LOC107439652	uncharacterized LOC107439652	aug3.g26869
LOC107444045	1.47e-29	3.73807	1	0.902	2.6e-25	LOC107444045	transketolase-like protein 2	aug3.g7446						fuchi5 -
LOC107444973	1.63e-29	2.88253	1	0.987	2.88e-25	LOC107444973	C-1-tetrahydrofolate synthase, cytoplasmic-like	aug3.g18227						fuchi5 -
LOC107457286	1.68e-29	2.75959	1	0.849	2.96e-25	LOC107457286	ribose-5-phosphate isomerase-like	aug3.g11039						fuchi5 -
LOC107436369	2.11e-29	0.822251	0.362	0.011	3.72e-25	LOC107436369	uncharacterized LOC107436369	aug3.g9418					fuchi3 -	fuchi5 -
LOC107437043	2.77e-29	2.4831	1	0.95	4.9e-25	LOC107437043	ribulose-phosphate 3-epimerase-like	aug3.g26164						fuchi5 -
LOC107443915	2.78e-29	2.49792	1	0.483	4.91e-25	LOC107443915	V-type proton ATPase subunit B	aug3.g576						fuchi5 -
LOC107438780	3.15e-29	0.898729	0.362	0.011	5.57e-25	LOC107438780	adenosine kinase-like, transcript variant X2	aug3.g13713
LOC107437735	3.16e-29	3.39966	1	0.721	5.59e-25	LOC107437735	ribose-phosphate pyrophosphokinase 2	aug3.g12527						fuchi5 -
LOC107445071	5.38e-29	0.996335	0.383	0.015	9.5e-25	LOC107445071	putative sodium-coupled neutral amino acid transporter 7	aug3.g912
LOC110282373	6.11e-29	0.830619	0.426	0.022	1.08e-24	LOC110282373
LOC107436193	6.23e-29	1.86022	0.787	0.155	1.1e-24	LOC107436193	dual serine/threonine and tyrosine protein kinase, transcript variant X2	aug3.g11375						fuchi5 -
LOC107451789	8.09e-29	2.32451	1	0.98	1.43e-24	LOC107451789
LOC107451421	1.15e-28	2.74974	1	0.823	2.04e-24	LOC107451421	influenza virus NS1A-binding protein homolog, transcript variant X2	aug3.g15710		hh5 -				fuchi5 -
LOC107447005	1.31e-28	1.89557	0.723	0.122	2.31e-24	LOC107447005	astakine-like	aug3.g7629						fuchi5 -
LOC107437200	1.56e-28	3.32503	1	0.701	2.76e-24	LOC107437200	inosine-5'-monophosphate dehydrogenase 2	aug3.g12111						fuchi5 -
LOC107439362	1.63e-28	1.56853	0.915	0.297	2.88e-24	LOC107439362	uncharacterized LOC107439362	aug3.g13717
LOC107448788	2.07e-28	2.35523	0.83	0.205	3.65e-24	LOC107448788	uncharacterized LOC107448788, transcript variant X3	aug3.g2414
LOC107437737	3.14e-28	0.600943	0.319	0.007	5.55e-24	LOC107437737	cytochrome P450 18a1	aug3.g12530					fuchi3 -	fuchi5 -
LOC107445778	3.63e-28	0.539726	0.319	0.007	6.41e-24	LOC107445778	vascular non-inflammatory molecule 3-like	aug3.g18745						fuchi5 -
LOC107457136	5e-28	1.56944	0.66	0.1	8.84e-24	LOC107457136	hydroxyacid oxidase 1, transcript variant X1	aug3.g25847						fuchi5 -
LOC107450247	5.92e-28	0.851533	0.298	0.004	1.05e-23	LOC107450247	dipeptidyl peptidase 1-like	aug3.g3231	Pt-Dipeptidyl-peptidase 1-A			msx6 -	fuchi3 -	fuchi5 -
LOC107450004	5.95e-28	2.38888	1	0.603	1.05e-23	LOC107450004	adenylosuccinate lyase-like	aug3.g3086						fuchi5 -
LOC107455003	6.45e-28	2.99588	1	0.956	1.14e-23	LOC107455003	GMP synthase [glutamine-hydrolyzing], transcript variant X1	aug3.g6733						fuchi5 -
LOC107443053	9.01e-28	0.489043	0.298	0.004	1.59e-23	LOC107443053	uncharacterized LOC107443053	aug3.g17013					fuchi3 -	fuchi5 -
LOC107441821	9.4e-28	1.86212	0.83	0.197	1.66e-23	LOC107441821	serine/threonine-protein kinase HSL1-like, transcript variant X2	aug3.g16163		hh5 -				fuchi5 -
LOC107443256	1.12e-27	1.93682	0.915	0.349	1.98e-23	LOC107443256	transmembrane protein 243, transcript variant X3	aug3.g17126						fuchi5 -
LOC107455403	1.3e-27	2.19168	1	0.88	2.3e-23	LOC107455403	V-type proton ATPase 16 kDa proteolipid subunit	aug3.g7736
LOC107452357	1.71e-27	0.732345	0.383	0.017	3.03e-23	LOC107452357	DNA-binding protein RFX6, transcript variant X1	aug3.g4701						fuchi5 -
LOC107452994	2.02e-27	1.00673	0.34	0.011	3.57e-23	LOC107452994	4-hydroxyphenylpyruvate dioxygenase-like protein, transcript variant X1	aug3.g23731					fuchi3 -	fuchi5 -
LOC107446208	2.79e-27	1.2567	0.681	0.103	4.92e-23	LOC107446208	ribosomal protein S6 kinase alpha-5, transcript variant X2	aug3.g1274					fuchi3 -	fuchi5 -
LOC110282259	2.82e-27	0.737476	0.34	0.011	4.98e-23	LOC110282259	uncharacterized LOC110282259	aug3.g11900
LOC107456912	2.96e-27	2.00463	0.957	0.459	5.22e-23	LOC107456912	lysosomal protective protein	aug3.g25833						fuchi5 -
LOC107457143	3.28e-27	2.12609	0.957	0.467	5.79e-23	LOC107457143	cystatin-A2-like	aug3.g9117						fuchi5 -
LOC107448002	3.33e-27	1.04457	0.34	0.011	5.88e-23	LOC107448002	uncharacterized LOC107448002, transcript variant X1	aug3.g20080		hh5 -				fuchi5 -
LOC107445454	3.44e-27	0.585065	0.34	0.011	6.07e-23	LOC107445454	uncharacterized LOC107445454	aug3.g1067					fuchi3 -
LOC107451106	3.81e-27	1.5301	0.745	0.142	6.74e-23	LOC107451106	hydroxyacid-oxoacid transhydrogenase, mitochondrial, transcript variant X4	aug3.g20041						fuchi5 -
LOC107439124	5.2e-27	1.18011	0.723	0.12	9.19e-23	LOC107439124	retinol dehydrogenase 11	aug3.g26687						fuchi5 -
LOC107441706	6e-27	1.99533	1	0.897	1.06e-22	LOC107441706	ribosome-binding protein 1	aug3.g16056						fuchi5 -
LOC107445388	7.43e-27	1.17247	0.638	0.087	1.31e-22	LOC107445388	protein Malvolio, transcript variant X2	aug3.g18516						fuchi5 -
LOC107438707	9.88e-27	0.952923	0.319	0.009	1.75e-22	LOC107438707	uncharacterized LOC107438707	aug3.g13314		hh5 -				fuchi5 -
LOC107436881	1.35e-26	0.830112	0.319	0.009	2.38e-22	LOC107436881	sodium-dependent phosphate transport protein 1, transcript variant X4	aug3.g11899						fuchi5 -
LOC107452084	1.54e-26	1.78711	1	0.843	2.73e-22	LOC107452084	LIM and SH3 domain protein Lasp, transcript variant X1	aug3.g4506
LOC107439183	1.95e-26	1.09035	0.511	0.05	3.44e-22	LOC107439183	integrin alpha-9	aug3.g26710
LOC107438107	2.25e-26	1.92463	1	0.941	3.98e-22	LOC107438107	serine palmitoyltransferase 2-like, transcript variant X1	aug3.g25423
LOC107456819	2.26e-26	2.60695	1	0.686	3.99e-22	LOC107456819	V-type proton ATPase catalytic subunit A	aug3.g25314
LOC107446981	2.35e-26	1.79475	1	0.865	4.16e-22	LOC107446981	ras-related protein rab7-like	aug3.g19502
LOC107437620	2.38e-26	2.69442	0.872	0.301	4.2e-22	LOC107437620	Niemann-Pick C1 protein, transcript variant X1	aug3.g9542		hh5 -				fuchi5 -
LOC107454405	2.7e-26	1.09706	0.553	0.063	4.77e-22	LOC107454405	leucine-rich repeat-containing protein C10orf11 homolog	aug3.g24029						fuchi5 -
LOC107454921	3.5e-26	0.733148	0.298	0.007	6.18e-22	LOC107454921	protein NPC2 homolog	aug3.g6680						fuchi5 -
LOC107454643	4.41e-26	0.938901	0.489	0.044	7.79e-22	LOC107454643	fasciclin-2, transcript variant X2	aug3.g24078
LOC107447797	4.66e-26	0.771548	0.298	0.007	8.23e-22	LOC107447797	uncharacterized LOC107447797	aug3.g19983						fuchi5 -
LOC107438476	4.98e-26	1.76745	0.511	0.055	8.79e-22	LOC107438476	glycogenin-1, transcript variant X2	aug3.g13122						fuchi5 -
LOC107448692	5.98e-26	0.567348	0.298	0.007	1.06e-21	LOC107448692	flavin-containing monooxygenase FMO GS-OX-like 2	aug3.g2353						fuchi5 -
LOC107454307	6.67e-26	1.81974	0.957	0.365	1.18e-21	LOC107454307	lambda-crystallin	aug3.g10792						fuchi5 -
LOC107455266	6.89e-26	2.24295	1	0.847	1.22e-21	LOC107455266
LOC107445344	9.45e-26	1.05157	0.404	0.026	1.67e-21	LOC107445344	GATA zinc finger domain-containing protein 7	aug3.g18486		hh5 +
LOC107449571	1.06e-25	2.26591	0.979	0.714	1.86e-21	LOC107449571	uncharacterized LOC107449571, transcript variant X1	aug3.g20822
LOC107447731	1.14e-25	1.01374	0.383	0.022	2.01e-21	LOC107447731	selenium-binding protein 1-A-like	aug3.g19930
LOC107453842	1.14e-25	0.739494	0.277	0.004	2.02e-21	LOC107453842	dimethylaniline monooxygenase [N-oxide-forming] 5-like, transcript variant X1	aug3.g5810
LOC107453773	1.19e-25	1.41119	0.745	0.155	2.1e-21	LOC107453773	EH domain-containing protein 1-like	aug3.g5774						fuchi5 -
LOC107449834	1.28e-25	0.672182	0.277	0.004	2.26e-21	LOC107449834	retinal dehydrogenase 1-like	aug3.g2992				msx6 -		fuchi5 -
LOC107447684	1.33e-25	0.565415	0.277	0.004	2.35e-21	LOC107447684	uncharacterized LOC107447684	aug3.g1863						fuchi5 -
LOC107453958	1.37e-25	0.835984	0.362	0.017	2.42e-21	LOC107453958
LOC107438392	1.67e-25	0.653006	0.255	0.002	2.95e-21	LOC107438392	kynurenine formamidase-like, transcript variant X1	aug3.g25447					fuchi3 -	fuchi5 -
LOC107436524	1.7e-25	1.52367	0.723	0.142	3e-21	LOC107436524	amyloid beta A4 precursor protein-binding family B member 1-interacting protein, transcript variant X3	aug3.g11631						fuchi5 -
LOC107436661	2.71e-25	1.94665	0.915	0.321	4.79e-21	LOC107436661
LOC107441673	4.06e-25	0.672839	0.404	0.026	7.18e-21	LOC107441673	uncharacterized LOC107441673	aug3.g16044
LOC107441590	4.41e-25	1.93504	0.915	0.308	7.79e-21	LOC107441590	rap guanine nucleotide exchange factor 2-like	aug3.g15992						fuchi5 -
LOC107446045	5.14e-25	0.621329	0.319	0.011	9.07e-21	LOC107446045	uncharacterized LOC107446045	aug3.g18898		hh5 +				fuchi5 -
LOC107450259	5.84e-25	1.89182	0.936	0.437	1.03e-20	LOC107450259	aldehyde dehydrogenase, dimeric NADP-preferring-like	aug3.g3239
LOC107449512	7.7e-25	1.85054	0.957	0.389	1.36e-20	LOC107449512	esterase OVCA2	aug3.g15453						fuchi5 -
LOC107451546	1.07e-24	1.05251	0.298	0.009	1.89e-20	LOC107451546	transmembrane protein 163, transcript variant X1	aug3.g15736		hh5 +				fuchi5 -
LOC107454864	1.1e-24	1.71009	0.83	0.242	1.94e-20	LOC107454864	enolase-phosphatase E1, transcript variant X1	aug3.g10831						fuchi5 -
LOC107455200	1.29e-24	0.894971	0.34	0.015	2.27e-20	LOC107455200	glucose-6-phosphate exchanger SLC37A2	aug3.g6893					fuchi3 -	fuchi5 -
LOC107439477	1.29e-24	2.57519	0.979	0.928	2.28e-20	LOC107439477	CTP synthase 1, transcript variant X1	aug3.g13797						fuchi5 -
LOC107448900	1.81e-24	1.54226	0.872	0.293	3.2e-20	LOC107448900	V-type proton ATPase 116 kDa subunit a-like, transcript variant X1	aug3.g15353
LOC107436902	1.93e-24	0.714454	0.404	0.028	3.41e-20	LOC107436902	uncharacterized LOC107436902, transcript variant X2	aug3.g9481						fuchi5 -
LOC107446660	5.19e-24	0.682696	0.277	0.007	9.18e-20	LOC107446660	MFS-type transporter SLC18B1, transcript variant X1	aug3.g7581		hh5 -				fuchi5 -
LOC107439258	6.2e-24	0.661671	0.277	0.007	1.09e-19	LOC107439258	sodium- and chloride-dependent GABA transporter ine-like	aug3.g7144
LOC107439293	7.11e-24	1.39327	0.681	0.127	1.26e-19	LOC107439293	bifunctional 3'-phosphoadenosine 5'-phosphosulfate synthase-like, transcript variant X2	aug3.g13679						fuchi5 -
LOC107446192	7.71e-24	0.67415	0.319	0.013	1.36e-19	LOC107446192	ATP-binding cassette sub-family A member 3-like	aug3.g18992
LOC107440496	7.75e-24	3.0463	0.979	0.727	1.37e-19	LOC107440496	CAD protein-like	aug3.g27081						fuchi5 -
LOC107442548	8.15e-24	1.49629	0.404	0.031	1.44e-19	LOC107442548	protein ABHD11-like, transcript variant X2	aug3.g9210						fuchi5 -
LOC107451913	9.34e-24	1.25797	0.532	0.068	1.65e-19	LOC107451913	acyl-coenzyme A synthetase ACSM3, mitochondrial	aug3.g4397						fuchi5 -
LOC107449605	1.11e-23	1.62126	0.66	0.12	1.96e-19	LOC107449605	glutathione peroxidase-like, transcript variant X1	aug3.g20835						fuchi5 -
LOC107455823	1.13e-23	2.03403	0.957	0.655	1.99e-19	LOC107455823	aldose reductase-like	aug3.g8055						fuchi5 -
LOC107446544	1.65e-23	0.670694	0.255	0.004	2.91e-19	LOC107446544	glutathione S-transferase class-mu 26 kDa isozyme 47	aug3.g19266					fuchi3 -	fuchi5 -
LOC107441321	1.98e-23	0.449982	0.255	0.004	3.5e-19	LOC107441321	uncharacterized LOC107441321	aug3.g15820						fuchi5 -
LOC107455244	1.99e-23	1.45613	0.766	0.197	3.52e-19	LOC107455244	protein draper	aug3.g6945
LOC107449307	2.02e-23	2.01419	0.979	0.723	3.57e-19	LOC107449307	vigilin	aug3.g2677
LOC107450845	2.34e-23	1.56936	0.979	0.828	4.13e-19	LOC107450845	trifunctional enzyme subunit beta, mitochondrial-like	aug3.g17251						fuchi5 -
LOC107452824	3.4e-23	1.73499	0.915	0.347	6.01e-19	LOC107452824	V-type proton ATPase subunit H, transcript variant X1	aug3.g23662						fuchi5 -
LOC107457439	4.36e-23	1.45713	0.809	0.238	7.7e-19	LOC107457439	beta-hexosaminidase subunit alpha-like	aug3.g11171						fuchi5 -
LOC107444408	4.36e-23	0.771782	0.34	0.017	7.7e-19	LOC107444408	la-related protein 6-like	aug3.g17846
LOC107453910	4.75e-23	0.546907	0.34	0.017	8.39e-19	LOC107453910	protein ABHD11-like	aug3.g5875						fuchi5 -
LOC107439100	5.43e-23	0.631531	0.298	0.011	9.6e-19	LOC107439100
LOC107437508	6.99e-23	1.18257	1	0.989	1.23e-18	LOC107437508	ras-related protein Rab-1A	aug3.g12378
LOC107450523	8.79e-23	1.44483	0.319	0.015	1.55e-18	LOC107450523	fatty acyl-CoA reductase 1-like	aug3.g21225						fuchi5 -
LOC107453905	9.31e-23	0.736297	0.383	0.028	1.64e-18	LOC107453905	GTP-binding protein YPT31/YPT8, transcript variant X1	aug3.g5868				msx6 -		fuchi5 -
LOC107438245	1.15e-22	0.682865	0.319	0.015	2.02e-18	LOC107438245	15-hydroxyprostaglandin dehydrogenase [NAD(+)]	aug3.g12940
LOC107453587	1.17e-22	2.88557	0.915	0.434	2.07e-18	LOC107453587	L-sorbose 1-dehydrogenase-like	aug3.g5600		hh5 -				fuchi5 -
LOC107445875	1.27e-22	1.0696	0.787	0.177	2.24e-18	LOC107445875	sodium/potassium-transporting ATPase subunit beta-1-interacting protein 1-like	aug3.g1189		hh5 -
LOC107446151	1.32e-22	2.03579	1	0.762	2.33e-18	LOC107446151	uncharacterized LOC107446151	aug3.g18964
LOC107443100	1.41e-22	0.619822	0.319	0.015	2.49e-18	LOC107443100	inositol 2-dehydrogenase	aug3.g7335						fuchi5 -
LOC107456447	1.82e-22	2.08593	0.83	0.286	3.22e-18	LOC107456447	lysosomal alpha-mannosidase, transcript variant X3	aug3.g8568						fuchi5 -
LOC107449580	1.97e-22	0.746783	0.277	0.009	3.47e-18	LOC107449580	serine proteinase stubble-like	aug3.g2848		hh5 -
LOC107436420	2.37e-22	1.71721	1	0.847	4.18e-18	LOC107436420	RNA-binding motif, single-stranded-interacting protein 2, transcript variant X2	aug3.g11549
LOC107445108	3.02e-22	1.45459	0.851	0.306	5.33e-18	LOC107445108	V-type proton ATPase subunit C	aug3.g926
LOC107455066	3.61e-22	0.657557	0.426	0.037	6.38e-18	LOC107455066	uncharacterized LOC107455066, transcript variant X3	aug3.g336		hh5 -		msx6 -	fuchi3 -	fuchi5 -
LOC107442127	4.22e-22	1.01279	0.553	0.081	7.46e-18	LOC107442127	neuron navigator 2	aug3.g11225
LOC107439885	4.31e-22	1.10685	0.404	0.035	7.61e-18	LOC107439885	uncharacterized LOC107439885, transcript variant X2	aug3.g25474				msx6 +
LOC107450384	5.9e-22	0.859549	0.34	0.02	1.04e-17	LOC107450384	uncharacterized LOC107450384	aug3.g3307		hh5 -				fuchi5 -
LOC107456270	6.81e-22	0.559458	0.362	0.024	1.2e-17	LOC107456270
LOC107449110	7.4e-22	0.589611	0.255	0.007	1.31e-17	LOC107449110	uncharacterized LOC107449110	aug3.g20613
LOC110281931	8.41e-22	0.850896	0.489	0.059	1.49e-17	LOC110281931	uncharacterized LOC110281931	aug3.g2628					fuchi3 -	fuchi5 -
LOC107453330	1.2e-21	0.555305	0.255	0.007	2.12e-17	LOC107453330	G protein-activated inward rectifier potassium channel 3-like, transcript variant X3	aug3.g5417						fuchi5 -
LOC107439311	1.26e-21	1.5919	1	0.921	2.23e-17	LOC107439311	cathepsin L1	aug3.g398
LOC107456987	1.27e-21	0.71158	0.319	0.017	2.25e-17	LOC107456987	lysosomal acid phosphatase-like	aug3.g8975						fuchi5 -
LOC107445628	2.12e-21	1.97032	0.979	0.369	3.75e-17	LOC107445628	TNF receptor-associated factor 4, transcript variant X4	aug3.g1107		hh5 -			fuchi3 -	fuchi5 -
LOC107454779	2.29e-21	0.611559	0.319	0.017	4.05e-17	LOC107454779	neprilysin-11	aug3.g6517						fuchi5 -
LOC107452915	4.5e-21	1.02557	0.638	0.12	7.96e-17	LOC107452915	maleylacetoacetate isomerase-like	aug3.g5074
LOC107436658	5.45e-21	0.485316	0.277	0.011	9.63e-17	LOC107436658	uncharacterized LOC107436658	aug3.g11740						fuchi5 -
LOC107441456	6.58e-21	1.17542	0.447	0.05	1.16e-16	LOC107441456	basic salivary proline-rich protein 2, transcript variant X1	aug3.g15926		hh5 -				fuchi5 -
LOC107436325	8.81e-21	2.39428	0.809	0.323	1.56e-16	LOC107436325	enolase	aug3.g26004
LOC107457213	1.17e-20	0.47659	0.298	0.015	2.07e-16	LOC107457213	alpha-(1,3)-fucosyltransferase C, transcript variant X1	aug3.g9200
LOC107453353	1.73e-20	0.769016	0.319	0.02	3.06e-16	LOC107453353	protein extra-macrochaetae-like	aug3.g23777			ptc5 -
LOC107436177	2.52e-20	0.530157	0.319	0.02	4.45e-16	LOC107436177	long-chain-fatty-acid--CoA ligase 4, transcript variant X3	aug3.g11356		hh5 -				fuchi5 -
LOC107448546	2.68e-20	0.539096	0.255	0.009	4.74e-16	LOC107448546	ubiquitin-conjugating enzyme E2Q-like protein 1	aug3.g2279	Pt-UBE2QL	hh5 -	ptc5 +		fuchi3 -	fuchi5 -
LOC107447482	2.77e-20	0.960162	0.255	0.009	4.9e-16	LOC107447482	sialin	aug3.g25662						fuchi5 -
LOC107456450	3.05e-20	0.4702	0.255	0.009	5.4e-16	LOC107456450	uncharacterized LOC107456450, transcript variant X1	aug3.g8561					fuchi3 -	fuchi5 -
LOC107454564	3.59e-20	0.574217	0.255	0.009	6.34e-16	LOC107454564	probable chitinase 10	aug3.g6386						fuchi5 -
LOC107438139	3.76e-20	1.03773	0.532	0.083	6.64e-16	LOC107438139	B-box type zinc finger protein ncl-1-like, transcript variant X2	aug3.g26413						fuchi5 -
LOC107439095	4.05e-20	0.780553	0.468	0.059	7.16e-16	LOC107439095	uncharacterized LOC107439095, transcript variant X1	aug3.g397
LOC110282220	4.34e-20	0.841845	0.426	0.046	7.67e-16	LOC110282220
LOC107454330	5.58e-20	1.02268	0.277	0.013	9.86e-16	LOC107454330	alpha-tocopherol transfer protein-like, transcript variant X1	aug3.g10793		hh5 -	ptc5 -	msx6 -
LOC107455720	5.83e-20	0.801691	0.426	0.048	1.03e-15	LOC107455720	phytanoyl-CoA dioxygenase, peroxisomal-like	aug3.g7992			ptc5 -			fuchi5 -
LOC107452184	8.18e-20	1.48775	0.872	0.362	1.45e-15	LOC107452184	heparan-alpha-glucosaminide N-acetyltransferase-like, transcript variant X2	aug3.g4571						fuchi5 -
LOC107441230	9.89e-20	1.39106	0.915	0.448	1.75e-15	LOC107441230	medium-chain specific acyl-CoA dehydrogenase, mitochondrial	aug3.g15141						fuchi5 -
LOC107456158	1.1e-19	0.486648	0.277	0.013	1.94e-15	LOC107456158	amine oxidase [flavin-containing] B	aug3.g363
LOC107445091	1.12e-19	0.788683	0.383	0.035	1.97e-15	LOC107445091	protein scabrous-like	aug3.g943						fuchi5 -
LOC107447098	1.18e-19	1.16942	0.681	0.155	2.09e-15	LOC107447098	uncharacterized LOC107447098	aug3.g1604					fuchi3 +
LOC107446963	1.23e-19	1.07851	0.511	0.081	2.18e-15	LOC107446963	beta-ureidopropionase	aug3.g1556
LOC107440147	2.16e-19	1.77777	1	0.766	3.82e-15	LOC107440147	protein singed, transcript variant X2	aug3.g26989	Pt-fascin	hh5 -
LOC107442437	2.21e-19	1.30831	0.979	0.856	3.91e-15	LOC107442437	lysosomal aspartic protease, transcript variant X1	aug3.g27645		hh5 +
LOC107448487	2.35e-19	1.32057	0.979	0.718	4.15e-15	LOC107448487	succinate--CoA ligase [ADP/GDP-forming] subunit alpha, mitochondrial	aug3.g20321
LOC107457025	2.64e-19	1.24278	1	0.897	4.67e-15	LOC107457025	septin-7, transcript variant X3	aug3.g9025
LOC107452030	2.73e-19	0.500727	0.298	0.017	4.82e-15	LOC107452030	putative phosphoenolpyruvate synthase	aug3.g21652
LOC107454147	3.26e-19	1.66961	0.936	0.629	5.77e-15	LOC107454147	wee1-like protein kinase 2	aug3.g6079
LOC107438202	4.51e-19	1.85337	0.809	0.303	7.97e-15	LOC107438202	interferon regulatory factor 2-binding protein-like B	aug3.g12900		hh5 +
LOC107438002	8.38e-19	1.50488	0.936	0.686	1.48e-14	LOC107438002	thioredoxin domain-containing protein 17-like	aug3.g12740		hh5 -
LOC107441572	1.22e-18	0.852442	0.553	0.094	2.15e-14	LOC107441572	uncharacterized LOC107441572, transcript variant X1	aug3.g27330
LOC107452526	1.27e-18	0.435	0.255	0.011	2.25e-14	LOC107452526	glucose-6-phosphate exchanger SLC37A4	aug3.g444						fuchi5 -
LOC107448500	1.3e-18	1.83307	0.915	0.585	2.29e-14	LOC107448500	legumain	aug3.g2264						fuchi5 -
LOC107455300	2.23e-18	1.08162	0.745	0.17	3.94e-14	LOC107455300	silk gland factor 1-like	aug3.g6985	Pt-fkh	hh5 -				fuchi5 -
LOC107437255	2.64e-18	0.517594	0.319	0.024	4.66e-14	LOC107437255	long-chain-fatty-acid--CoA ligase 6-like	aug3.g12163
LOC107442201	3.19e-18	2.00101	0.638	0.164	5.63e-14	LOC107442201	formimidoyltransferase-cyclodeaminase-like	aug3.g16425						fuchi5 -
LOC107442307	3.28e-18	1.90587	1	0.712	5.8e-14	LOC107442307	fructose-1,6-bisphosphatase 1	aug3.g16495
LOC107439470	3.43e-18	0.501893	0.298	0.02	6.07e-14	LOC107439470	ethanolamine-phosphate cytidylyltransferase	aug3.g26805
LOC107447888	3.64e-18	1.76172	0.872	0.397	6.43e-14	LOC107447888	protein pinocchio, transcript variant X1	aug3.g20042						fuchi5 -
LOC107453560	5.12e-18	1.11085	1	0.801	9.05e-14	LOC107453560	peptidyl-prolyl cis-trans isomerase B	aug3.g10730
LOC107447575	5.34e-18	1.60483	0.872	0.432	9.43e-14	LOC107447575	V-type proton ATPase subunit G-like	aug3.g19844
LOC107455483	6.39e-18	0.856194	0.319	0.026	1.13e-13	LOC107455483	motile sperm domain-containing protein 2-like, transcript variant X1	aug3.g7794						fuchi5 -
LOC107451938	7.02e-18	1.91777	0.766	0.297	1.24e-13	LOC107451938	zinc transporter 1, transcript variant X1	aug3.g4409						fuchi5 -
LOC107447357	9.09e-18	0.769706	0.319	0.026	1.61e-13	LOC107447357	zinc transporter ZIP10-like, transcript variant X1	aug3.g19718						fuchi5 -
LOC107457404	9.31e-18	0.708863	0.319	0.026	1.64e-13	LOC107457404	uncharacterized LOC107457404	aug3.g11130
LOC107441410	9.8e-18	1.08273	0.745	0.223	1.73e-13	LOC107441410	amidophosphoribosyltransferase-like, transcript variant X1	aug3.g27279					fuchi3 -	fuchi5 -
LOC107440130	1.23e-17	1.28659	0.936	0.507	2.17e-13	LOC107440130	sodium/potassium-transporting ATPase subunit beta-2-like	aug3.g14281
LOC107442960	1.4e-17	1.18448	1	0.852	2.48e-13	LOC107442960	aldehyde dehydrogenase, mitochondrial-like	aug3.g27804
LOC107452206	1.91e-17	0.69282	0.426	0.057	3.38e-13	LOC107452206	palmitoyltransferase ZDHHC3-like	aug3.g10644
LOC107452408	2.6e-17	0.513932	0.298	0.022	4.6e-13	LOC107452408	Na(+)/H(+) exchanger beta-like	aug3.g10667						fuchi5 -
LOC107441577	2.85e-17	1.2699	0.83	0.343	5.04e-13	LOC107441577	V-type proton ATPase 21 kDa proteolipid subunit	aug3.g27338
LOC107445112	3.01e-17	2.02047	0.936	0.677	5.32e-13	LOC107445112	ras-specific guanine nucleotide-releasing factor RalGPS1, transcript variant X1	aug3.g922
LOC107451127	3.14e-17	1.39678	0.681	0.21	5.55e-13	LOC107451127	caskin-2	aug3.g3811
LOC107443182	3.17e-17	1.07463	1	0.762	5.6e-13	LOC107443182	ras-related protein Rab-2	aug3.g17078
LOC107437663	3.89e-17	0.89465	0.574	0.118	6.87e-13	LOC107437663	ensconsin	aug3.g12510
LOC107441910	4.22e-17	1.4838	0.638	0.166	7.46e-13	LOC107441910	SUN domain-containing protein 1, transcript variant X3	aug3.g16254
LOC107450899	4.27e-17	1.18837	0.979	0.371	7.55e-13	LOC107450899	sal-like protein 1	aug3.g3675			ptc5 -	msx6 -		fuchi5 -
LOC107443306	4.43e-17	1.46374	0.787	0.312	7.83e-13	LOC107443306	hydroxyacyl-coenzyme A dehydrogenase, mitochondrial-like	aug3.g27911						fuchi5 -
LOC107453366	5.57e-17	1.73188	0.872	0.426	9.84e-13	LOC107453366	pyruvate kinase PKM, transcript variant X1	aug3.g23775						fuchi5 -
LOC107445060	5.61e-17	1.18664	0.745	0.245	9.9e-13	LOC107445060	protein spinster homolog 1	aug3.g7496
LOC107444246	7.53e-17	1.55914	1	0.897	1.33e-12	LOC107444246	tropomyosin, transcript variant X1	aug3.g22072
LOC107446718	8.25e-17	1.32501	0.851	0.338	1.46e-12	LOC107446718	E3 ubiquitin-protein ligase RNF126	aug3.g19339
LOC107454102	8.27e-17	0.908529	0.489	0.085	1.46e-12	LOC107454102	phosphatidylinositol phosphatase PTPRQ	aug3.g10778						fuchi5 -
LOC107436785	8.83e-17	0.944819	0.255	0.015	1.56e-12	LOC107436785	15-hydroxyprostaglandin dehydrogenase [NAD(+)]-like	aug3.g11817
LOC107442182	8.92e-17	0.716844	0.532	0.096	1.58e-12	LOC107442182	tetraspanin-7, transcript variant X2	aug3.g16408						fuchi5 -
LOC107449783	9.77e-17	0.626018	0.447	0.066	1.73e-12	LOC107449783	beta-1,3-galactosyltransferase 1-like	aug3.g20939
LOC107454242	1.03e-16	1.16343	0.766	0.284	1.81e-12	LOC107454242	uncharacterized LOC107454242	aug3.g6123
LOC107452942	1.04e-16	0.778443	0.255	0.015	1.83e-12	LOC107452942	cytochrome P450 2J6-like	aug3.g5098						fuchi5 -
LOC107454064	1.16e-16	1.13545	0.957	0.736	2.04e-12	LOC107454064	alpha-aspartyl dipeptidase, transcript variant X1	aug3.g5992
LOC107437263	1.19e-16	0.669437	0.383	0.046	2.11e-12	LOC107437263	uncharacterized LOC107437263, transcript variant X1	aug3.g9507
LOC107445661	1.42e-16	1.25708	0.979	0.725	2.51e-12	LOC107445661	3-ketoacyl-CoA thiolase, mitochondrial-like, transcript variant X3	aug3.g10140		hh5 +
LOC107445456	1.46e-16	1.07396	0.702	0.212	2.57e-12	LOC107445456	hydroxyacyl-coenzyme A dehydrogenase, mitochondrial-like	aug3.g24744						fuchi5 -
LOC107444440	1.51e-16	1.04789	0.872	0.352	2.66e-12	LOC107444440	alkyldihydroxyacetonephosphate synthase, peroxisomal-like	aug3.g721						fuchi5 -
LOC107453624	1.52e-16	1.58841	0.83	0.369	2.68e-12	LOC107453624	cell death-inducing p53-target protein 1, transcript variant X3	aug3.g5635
LOC107456025	1.78e-16	0.534208	0.34	0.035	3.14e-12	LOC107456025	lipoma HMGIC fusion partner homolog	aug3.g8232
LOC107453529	1.87e-16	1.14464	0.787	0.282	3.31e-12	LOC107453529	V-type proton ATPase subunit F, transcript variant X1	aug3.g5551						fuchi5 -
LOC107446717	7.65e-16	0.692189	0.255	0.017	1.35e-11	LOC107446717	uncharacterized LOC107446717	aug3.g19340		hh5 -	ptc5 -			fuchi5 -
LOC107446250	7.99e-16	0.675372	0.574	0.129	1.41e-11	LOC107446250	glutaredoxin, transcript variant X1	aug3.g19035
LOC107443706	8.35e-16	0.98521	0.383	0.05	1.48e-11	LOC107443706	cyclin-dependent kinase inhibitor 1-like	aug3.g17403					fuchi3 -	fuchi5 -
LOC107451465	8.47e-16	1.27812	0.809	0.325	1.5e-11	LOC107451465	saccharopine dehydrogenase-like oxidoreductase	aug3.g4018
LOC107456585	8.57e-16	1.05909	0.936	0.583	1.51e-11	LOC107456585	sorting nexin-3, transcript variant X2	aug3.g8679
LOC107438451	1.16e-15	0.943008	1	0.972	2.05e-11	LOC107438451	reticulon-3-like	aug3.g13103		hh5 +
LOC107446071	1.17e-15	1.27109	0.851	0.38	2.07e-11	LOC107446071	V-type proton ATPase subunit D-like	aug3.g1232
LOC107444990	1.41e-15	1.10608	0.894	0.535	2.48e-11	LOC107444990	fumarylacetoacetase-like	aug3.g18254						fuchi5 -
LOC107440117	1.42e-15	0.801962	0.745	0.223	2.51e-11	LOC107440117	V-type proton ATPase subunit E-like	aug3.g14276
LOC107450897	1.49e-15	1.06446	0.979	0.795	2.64e-11	LOC107450897	probable aminopeptidase NPEPL1	aug3.g3686
LOC107454166	1.57e-15	1.44954	0.894	0.548	2.78e-11	LOC107454166	actin, clone 403, transcript variant X2	aug3.g10783
LOC107447831	1.59e-15	0.50538	0.255	0.017	2.81e-11	LOC107447831	uncharacterized LOC107447831	aug3.g1940						fuchi5 -
LOC107450497	2.02e-15	1.06772	0.915	0.507	3.57e-11	LOC107450497	ubiquitin-like modifier-activating enzyme ATG7	aug3.g3382
LOC107436943	2.36e-15	0.849714	0.66	0.183	4.16e-11	LOC107436943	ras-related GTP-binding protein C-like	aug3.g7041
LOC107452405	2.45e-15	0.649572	0.362	0.046	4.32e-11	LOC107452405	regucalcin-like	aug3.g4737
LOC107452708	2.5e-15	0.75735	0.532	0.116	4.41e-11	LOC107452708	alpha-1,6-mannosyl-glycoprotein 2-beta-N-acetylglucosaminyltransferase	aug3.g25742
LOC107457179	2.55e-15	1.35572	0.872	0.459	4.5e-11	LOC107457179	CD109 antigen, transcript variant X1	aug3.g9168
LOC107442412	2.62e-15	1.39169	0.83	0.367	4.63e-11	LOC107442412	hexosaminidase D, transcript variant X1	aug3.g9903		hh5 -
LOC107440205	3.27e-15	1.52166	0.979	0.817	5.79e-11	LOC107440205	transaldolase-like	aug3.g14347		hh5 +
LOC107438082	3.37e-15	1.27829	0.979	0.672	5.96e-11	LOC107438082	alpha-actinin, transcript variant X1	aug3.g25422
LOC107449120	3.39e-15	1.35706	0.489	0.096	5.98e-11	LOC107449120	leucine-rich repeat flightless-interacting protein 2	aug3.g157		hh5 -				fuchi5 -
LOC107438260	3.57e-15	0.952799	0.638	0.19	6.31e-11	LOC107438260	tyrosine-protein kinase Src42A	aug3.g12946
LOC107438187	3.66e-15	1.14853	0.872	0.511	6.46e-11	LOC107438187	uncharacterized LOC107438187	aug3.g23105
LOC107449275	3.9e-15	0.902888	1	1	6.9e-11	LOC107449275	innexin inx2-like, transcript variant X1	aug3.g10444		hh5 +
LOC107441283	4.18e-15	1.31154	0.83	0.356	7.39e-11	LOC107441283	protein spinster homolog 1-like, transcript variant X1	aug3.g15779
LOC107440015	4.51e-15	0.65831	0.319	0.035	7.96e-11	LOC107440015	short-chain dehydrogenase/reductase family 9C member 7, transcript variant X2	aug3.g26951					fuchi3 -	fuchi5 -
LOC107437507	4.56e-15	1.22922	0.957	0.675	8.05e-11	LOC107437507	dolichyl-diphosphooligosaccharide--protein glycosyltransferase 48 kDa subunit	aug3.g12377
LOC107437779	4.7e-15	0.996575	0.617	0.164	8.3e-11	LOC107437779	small integral membrane protein 14	aug3.g12576
LOC107456443	5.24e-15	0.988175	1	0.9	9.25e-11	LOC107456443	profilin-5	aug3.g8576
LOC107445219	7.25e-15	1.15575	0.809	0.36	1.28e-10	LOC107445219	phosphoglucomutase-2-like	aug3.g18389		hh5 -				fuchi5 -
LOC107438844	7.36e-15	1.4022	0.511	0.111	1.3e-10	LOC107438844	tubulointerstitial nephritis antigen-like, transcript variant X2	aug3.g26570
LOC107451708	1.13e-14	0.98442	0.957	0.725	1.99e-10	LOC107451708	hydroxysteroid dehydrogenase-like protein 2	aug3.g15745
LOC107451242	1.37e-14	1.21599	0.851	0.465	2.43e-10	LOC107451242	enoyl-CoA delta isomerase 2, mitochondrial-like, transcript variant X2	aug3.g15704
LOC107441189	1.64e-14	1.0062	0.723	0.255	2.9e-10	LOC107441189	GRB2-associated-binding protein 1-like, transcript variant X2	aug3.g27222
LOC107450851	2.37e-14	0.930569	0.957	0.587	4.18e-10	LOC107450851	succinate--CoA ligase [ADP-forming] subunit beta, mitochondrial-like	aug3.g3646
LOC107455306	2.58e-14	0.58506	0.34	0.044	4.55e-10	LOC107455306	proton-coupled amino acid transporter 1, transcript variant X3	aug3.g10869					fuchi3 -	fuchi5 -
LOC107443495	2.8e-14	0.864235	0.596	0.164	4.95e-10	LOC107443495	myocyte-specific enhancer factor 2C, transcript variant X4	aug3.g27977
LOC107443211	3.31e-14	0.945416	0.809	0.323	5.86e-10	LOC107443211	E3 ubiquitin-protein ligase RNF170-like	aug3.g17101
LOC110282746	3.44e-14	0.971988	0.298	0.033	6.08e-10	LOC110282746
LOC107441735	3.66e-14	0.720383	0.511	0.109	6.47e-10	LOC107441735	uncharacterized LOC107441735	aug3.g16075
LOC107454617	4.02e-14	1.07793	0.936	0.581	7.1e-10	LOC107454617	ras-related protein Rab-14	aug3.g25781
LOC107444940	5e-14	1.75868	0.723	0.301	8.83e-10	LOC107444940	glutamine synthetase-like, transcript variant X1	aug3.g871
LOC107445253	5.1e-14	0.831595	0.681	0.207	9.01e-10	LOC107445253	NF-kappa-B inhibitor cactus	aug3.g18414
LOC107454556	5.52e-14	0.872119	1	0.967	9.75e-10	LOC107454556
LOC107436487	5.74e-14	0.773005	0.511	0.12	1.01e-09	LOC107436487	uncharacterized LOC107436487	aug3.g9434
LOC107436951	6.33e-14	0.377988	0.255	0.022	1.12e-09	LOC107436951	nidogen-2	aug3.g7060		hh5 -				fuchi5 -
LOC107449813	6.63e-14	1.04151	0.702	0.234	1.17e-09	LOC107449813	forkhead box protein O-like	aug3.g2974
LOC107442140	6.75e-14	0.632903	0.298	0.035	1.19e-09	LOC107442140	solute carrier organic anion transporter family member 4C1	aug3.g27540						fuchi5 -
LOC107442486	7.66e-14	0.743734	0.617	0.164	1.35e-09	LOC107442486	ras-related protein Ral-A, transcript variant X2	aug3.g27658
LOC107441299	7.66e-14	0.791349	0.532	0.124	1.35e-09	LOC107441299	zinc metalloproteinase-disintegrin-like MTP8	aug3.g15798		hh5 -				fuchi5 -
LOC107445599	1.04e-13	0.999412	0.66	0.225	1.83e-09	LOC107445599	neuropathy target esterase sws	aug3.g18626
LOC107440703	1.09e-13	0.527684	0.383	0.059	1.92e-09	LOC107440703	major facilitator superfamily domain-containing protein 1	aug3.g14766						fuchi5 -
LOC107436175	1.09e-13	0.858506	0.511	0.122	1.93e-09	LOC107436175	cation-independent mannose-6-phosphate receptor	aug3.g11354						fuchi5 -
LOC107451798	1.21e-13	0.771984	0.362	0.055	2.13e-09	LOC107451798	zinc finger C2HC domain-containing protein 1C	aug3.g4307
LOC107444761	1.35e-13	1.23955	0.915	0.594	2.38e-09	LOC107444761	carnitine O-palmitoyltransferase 1, liver isoform	aug3.g18084
LOC107443591	1.39e-13	0.746211	0.532	0.124	2.45e-09	LOC107443591	BMP and activin membrane-bound inhibitor homolog	aug3.g17346	Pt-BAMBI1
LOC107457486	2.13e-13	1.04445	0.574	0.162	3.76e-09	LOC107457486	delta(3,5)-Delta(2,4)-dienoyl-CoA isomerase, mitochondrial	aug3.g25915
LOC107436876	2.44e-13	0.995437	1	0.753	4.3e-09	LOC107436876	ADP-ribosylation factor-like protein 8B-A	aug3.g11891
LOC107439443	3.2e-13	0.940545	0.723	0.286	5.65e-09	LOC107439443	vesicle-associated membrane protein 7-like, transcript variant X6	aug3.g13786
LOC107438986	3.24e-13	0.419777	0.277	0.028	5.72e-09	LOC107438986	endothelin-converting enzyme 1-like	aug3.g26607
LOC107446268	3.67e-13	1.20573	0.83	0.352	6.49e-09	LOC107446268	aryl hydrocarbon receptor nuclear translocator homolog	aug3.g1294		hh5 -				fuchi5 -
LOC107442642	4.35e-13	1.17643	0.766	0.389	7.68e-09	LOC107442642	cation-dependent mannose-6-phosphate receptor-like	aug3.g16716
LOC107440491	4.47e-13	0.442421	0.319	0.041	7.89e-09	LOC107440491	P2X purinoceptor 4-like	aug3.g27071
LOC107438750	5.11e-13	0.743659	0.596	0.175	9.02e-09	LOC107438750	secretory carrier-associated membrane protein 1, transcript variant X1	aug3.g13340
LOC107442125	5.57e-13	0.8481	0.298	0.037	9.85e-09	LOC107442125	GTP cyclohydrolase 1, transcript variant X1	aug3.g16372	Pt-GCH1	hh5 -		msx6 -		fuchi5 -
LOC107443979	5.69e-13	0.858457	0.638	0.192	1e-08	LOC107443979	cyclic AMP response element-binding protein A, transcript variant X1	aug3.g608						fuchi5 -
LOC107451387	5.73e-13	0.839301	0.723	0.249	1.01e-08	LOC107451387	V-type proton ATPase subunit D	aug3.g21472
LOC107440017	5.9e-13	1.02553	0.723	0.277	1.04e-08	LOC107440017	pyroglutamyl-peptidase 1-like	aug3.g26958
LOC107454837	6.68e-13	1.00016	0.894	0.478	1.18e-08	LOC107454837	fos-related antigen 1	aug3.g6574
LOC107444103	6.71e-13	0.43113	0.298	0.037	1.19e-08	LOC107444103	sedoheptulokinase-like	aug3.g17620		hh5 +				fuchi5 -
LOC107454967	9.1e-13	1.14635	0.702	0.275	1.61e-08	LOC107454967	retinoid-inducible serine carboxypeptidase, transcript variant X1	aug3.g10840
LOC107443102	9.33e-13	0.705359	0.489	0.116	1.65e-08	LOC107443102	urease accessory protein D-like, transcript variant X3	aug3.g7338
LOC107457451	9.66e-13	1.10689	0.787	0.41	1.71e-08	LOC107457451	glycosylated lysosomal membrane protein-like, transcript variant X1	aug3.g11184
LOC107457383	9.83e-13	0.979023	0.936	0.596	1.74e-08	LOC107457383	ras-related protein Rap-2c, transcript variant X1	aug3.g11113
LOC107440125	1.02e-12	1.0023	0.957	0.67	1.81e-08	LOC107440125	WD repeat and FYVE domain-containing protein 2-like, transcript variant X4	aug3.g14283
LOC107449079	1.32e-12	0.971179	0.638	0.21	2.34e-08	LOC107449079	uncharacterized LOC107449079, transcript variant X1	aug3.g20593
LOC107450166	1.64e-12	1.01765	0.66	0.242	2.9e-08	LOC107450166	histone deacetylase 4	aug3.g16208
LOC107440195	1.8e-12	0.690715	0.468	0.107	3.18e-08	LOC107440195	N-acetylgalactosamine kinase-like, transcript variant X1	aug3.g14331						fuchi5 -
LOC107443897	1.81e-12	0.674221	0.319	0.046	3.19e-08	LOC107443897	sulfotransferase 1C3-like	aug3.g17536
LOC107453083	1.9e-12	0.792646	0.979	0.943	3.35e-08	LOC107453083	bax inhibitor 1	aug3.g5206
LOC107447906	2.11e-12	0.850035	0.404	0.081	3.72e-08	LOC107447906	xylulose kinase	aug3.g1987
LOC107446409	2.12e-12	0.888456	0.723	0.262	3.75e-08	LOC107446409	cystinosin homolog, transcript variant X1	aug3.g19153
LOC107437425	2.47e-12	0.620311	0.362	0.059	4.37e-08	LOC107437425	dehydrogenase/reductase SDR family member 11-like, transcript variant X2	aug3.g12285
LOC107447702	2.52e-12	1.23552	0.83	0.465	4.46e-08	LOC107447702	xaa-Pro dipeptidase	aug3.g1880						fuchi5 -
LOC107447467	2.63e-12	0.964332	0.277	0.033	4.64e-08	LOC107447467	putative ankyrin repeat protein RF_0381	aug3.g1767					fuchi3 -	fuchi5 -
LOC107437038	3.43e-12	0.716785	0.255	0.028	6.06e-08	LOC107437038	uncharacterized LOC107437038	aug3.g26158		hh5 -
LOC107442070	4.07e-12	0.843899	0.574	0.168	7.2e-08	LOC107442070	homocysteine-responsive endoplasmic reticulum-resident ubiquitin-like domain member 2 protein, transcript variant X2	aug3.g16332				msx6 -
LOC107452170	4.52e-12	1.2735	0.915	0.721	7.99e-08	LOC107452170	arginine kinase, transcript variant X3	aug3.g4556
LOC107442172	5.31e-12	0.815676	0.574	0.179	9.38e-08	LOC107442172	N(4)-(Beta-N-acetylglucosaminyl)-L-asparaginase-like	aug3.g16402
LOC107437550	6.49e-12	0.502462	0.277	0.035	1.15e-07	LOC107437550	3 beta-hydroxysteroid dehydrogenase/Delta 5-->4-isomerase type 3-like, transcript variant X1	aug3.g12401						fuchi5 -
LOC107445630	7.27e-12	0.587581	0.362	0.063	1.28e-07	LOC107445630	protein ABHD11-like	aug3.g1110
LOC107447088	8.56e-12	0.915799	0.702	0.275	1.51e-07	LOC107447088	lysosomal alpha-glucosidase	aug3.g19548						fuchi5 -
LOC107450301	8.77e-12	0.621637	0.532	0.138	1.55e-07	LOC107450301	very long-chain specific acyl-CoA dehydrogenase, mitochondrial	aug3.g3250
LOC107443904	9.57e-12	0.628877	0.447	0.1	1.69e-07	LOC107443904	2,3-bisphosphoglycerate-independent phosphoglycerate mutase-like	aug3.g17542
LOC107449190	1.02e-11	1.92877	0.787	0.4	1.8e-07	LOC107449190	uncharacterized LOC107449190, transcript variant X3	aug3.g2603		hh5 +
LOC107443208	1.23e-11	0.97693	0.787	0.4	2.18e-07	LOC107443208	sorting nexin lst-4	aug3.g17104
LOC107443157	1.35e-11	0.923938	0.511	0.142	2.38e-07	LOC107443157	ABC transporter G family member 20-like, transcript variant X2	aug3.g17067
LOC107438289	1.65e-11	0.703937	0.383	0.076	2.91e-07	LOC107438289	proton myo-inositol cotransporter, transcript variant X3	aug3.g26454
LOC107439420	1.68e-11	0.485591	0.277	0.037	2.96e-07	LOC107439420	D-dopachrome decarboxylase, transcript variant X3	aug3.g13762
LOC107439108	2.07e-11	1.04387	0.957	0.659	3.66e-07	LOC107439108	spectrin beta chain	aug3.g26684
LOC107456310	2.15e-11	0.642513	0.553	0.168	3.8e-07	LOC107456310	uncharacterized LOC107456310	aug3.g8468
LOC107456714	2.67e-11	1.07664	0.787	0.376	4.72e-07	LOC107456714	serine hydroxymethyltransferase, mitochondrial-like	aug3.g25288						fuchi5 -
LOC107442970	2.69e-11	1.0187	0.66	0.255	4.76e-07	LOC107442970	F-BAR domain only protein 2, transcript variant X8	aug3.g16960
LOC107450516	2.75e-11	0.982325	0.872	0.67	4.86e-07	LOC107450516	short-chain specific acyl-CoA dehydrogenase, mitochondrial-like, transcript variant X1	aug3.g3397
LOC107450480	2.81e-11	0.614753	0.298	0.046	4.97e-07	LOC107450480	dimethylaniline monooxygenase [N-oxide-forming] 5	aug3.g10527
LOC107452237	3.18e-11	0.69803	0.511	0.14	5.62e-07	LOC107452237	glyoxal reductase	aug3.g4618
LOC107450553	3.2e-11	1.24454	0.83	0.459	5.66e-07	LOC107450553	solute carrier family 35 member F6	aug3.g3412
LOC107436978	3.51e-11	0.952407	0.787	0.41	6.2e-07	LOC107436978	ras-related GTP-binding protein C	aug3.g11932
LOC107443255	3.76e-11	1.1332	0.915	0.515	6.65e-07	LOC107443255	transmembrane channel-like protein 5	aug3.g17127
LOC107437559	4.14e-11	0.88611	0.723	0.31	7.32e-07	LOC107437559	cytoplasmic polyadenylation element-binding protein 1-B-like	aug3.g12413
LOC107444258	4.29e-11	0.622552	0.255	0.033	7.57e-07	LOC107444258	urease subunit alpha	aug3.g17730		hh5 -				fuchi5 -
LOC107443179	4.49e-11	0.604663	0.511	0.138	7.93e-07	LOC107443179	ceramide phosphoethanolamine synthase, transcript variant X5	aug3.g17073
LOC107439462	5.81e-11	0.695692	0.383	0.079	1.03e-06	LOC107439462	rhophilin-2, transcript variant X2	aug3.g26793
LOC107447151	5.83e-11	0.863077	0.574	0.183	1.03e-06	LOC107447151	rho-related GTP-binding protein RhoN-like, transcript variant X2	aug3.g1618
LOC107455859	6.12e-11	0.601815	0.489	0.131	1.08e-06	LOC107455859	phosphatidylcholine:ceramide cholinephosphotransferase 1-like	aug3.g8092
LOC107455422	6.28e-11	0.790942	0.404	0.098	1.11e-06	LOC107455422	multidrug resistance-associated protein 9-like	aug3.g7762
LOC107445927	6.3e-11	1.01535	0.596	0.214	1.11e-06	LOC107445927	rab GTPase-binding effector protein 1	aug3.g25632
LOC107457045	6.47e-11	0.75837	0.532	0.168	1.14e-06	LOC107457045	alpha-N-acetylgalactosaminidase, transcript variant X1	aug3.g9029
LOC107439518	6.6e-11	0.691494	0.383	0.081	1.17e-06	LOC107439518	contactin-associated protein-like 5	aug3.g13841		hh5 +
LOC107441221	7.38e-11	0.867267	0.787	0.389	1.3e-06	LOC107441221	GTP-binding protein SAR1b-like, transcript variant X1	aug3.g9806
LOC107436096	7.54e-11	0.552153	0.383	0.079	1.33e-06	LOC107436096	rhomboid-related protein 2	aug3.g11308
LOC107448983	8.77e-11	0.575549	0.383	0.076	1.55e-06	LOC107448983	fat-like cadherin-related tumor suppressor homolog, transcript variant X1	aug3.g2512
LOC107457466	1.13e-10	0.890668	0.766	0.384	2.01e-06	LOC107457466	catalase-like	aug3.g11202
LOC107442878	1.14e-10	0.907943	0.723	0.317	2.01e-06	LOC107442878	ATP-dependent RNA helicase DEAH11, chloroplastic-like, transcript variant X2	aug3.g27767
LOC107453510	1.27e-10	0.974815	0.362	0.076	2.24e-06	LOC107453510	uncharacterized LOC107453510	aug3.g23819		hh5 -				fuchi5 -
LOC107453855	1.28e-10	0.773311	0.511	0.151	2.26e-06	LOC107453855	uncharacterized LOC107453855	aug3.g5825
LOC107439378	1.34e-10	0.541319	0.362	0.074	2.37e-06	LOC107439378	exocyst complex component 4-like	aug3.g13734
LOC107449031	1.56e-10	0.565532	0.298	0.048	2.76e-06	LOC107449031	cytochrome P450 2J6-like	aug3.g10417		hh5 +
LOC107440250	1.66e-10	0.672201	0.489	0.138	2.94e-06	LOC107440250	uncharacterized LOC107440250	aug3.g14385
LOC107450948	1.72e-10	0.826306	0.596	0.214	3.04e-06	LOC107450948	peroxisomal acyl-coenzyme A oxidase 3, transcript variant X1	aug3.g3726
LOC107456394	2e-10	0.82923	0.979	0.869	3.54e-06	LOC107456394	ras-related protein Rab-5C-like	aug3.g25231
LOC107450996	2.12e-10	0.537639	0.277	0.041	3.75e-06	LOC107450996	uncharacterized LOC107450996	aug3.g199
LOC107441538	2.29e-10	0.634794	0.468	0.129	4.05e-06	LOC107441538	uncharacterized LOC107441538	aug3.g25396
LOC107457520	2.71e-10	0.889616	0.894	0.648	4.79e-06	LOC107457520	phosphoribosyl pyrophosphate synthase-associated protein 2	aug3.g9385
LOC107441525	2.93e-10	0.800133	0.574	0.194	5.17e-06	LOC107441525	non-specific lipid-transfer protein, transcript variant X4	aug3.g7241
LOC110283483	2.99e-10	0.888601	0.745	0.332	5.28e-06	LOC110283483
LOC107439925	3.38e-10	0.482831	0.298	0.05	5.98e-06	LOC107439925	uncharacterized LOC107439925, transcript variant X1	aug3.g14126
LOC107438968	3.42e-10	0.811623	0.787	0.4	6.04e-06	LOC107438968	uncharacterized protein C6orf106 homolog	aug3.g13497
LOC107450283	3.71e-10	1.12637	0.617	0.225	6.56e-06	LOC107450283	diacylglycerol O-acyltransferase 1	aug3.g15562
LOC110282260	3.9e-10	0.699025	0.596	0.207	6.9e-06	LOC110282260	ferritin, middle subunit-like	aug3.g26317
LOC107442905	4.01e-10	0.754135	0.447	0.122	7.09e-06	LOC107442905	uncharacterized LOC107442905, transcript variant X1	aug3.g16914
LOC107440728	4.68e-10	1.37509	0.83	0.712	8.26e-06	LOC107440728	phosphoserine phosphatase	aug3.g14780
LOC107449019	4.7e-10	0.834215	0.66	0.275	8.3e-06	LOC107449019	glutathione S-transferase kappa 1-like	aug3.g2520
LOC107453801	4.85e-10	0.480071	0.362	0.076	8.57e-06	LOC107453801	isovaleryl-CoA dehydrogenase, mitochondrial-like	aug3.g9322
LOC107440966	5.08e-10	0.820651	0.83	0.504	8.97e-06	LOC107440966	D-3-phosphoglycerate dehydrogenase	aug3.g9782
LOC107446780	5.12e-10	0.829555	0.404	0.1	9.05e-06	LOC107446780	oxysterol-binding protein 1-like, transcript variant X2	aug3.g1465
LOC107444128	5.23e-10	0.982182	0.787	0.4	9.25e-06	LOC107444128	girdin	aug3.g629		hh5 +
LOC107437387	5.9e-10	0.956893	0.872	0.609	1.04e-05	LOC107437387	trifunctional enzyme subunit alpha, mitochondrial	aug3.g12266
LOC107453930	7.75e-10	0.64263	0.574	0.203	1.37e-05	LOC107453930
LOC107442225	8e-10	0.646078	0.489	0.146	1.41e-05	LOC107442225	nuclear hormone receptor HR96, transcript variant X1	aug3.g27575
LOC107451720	8.14e-10	1.10329	0.936	0.788	1.44e-05	LOC107451720	cytosolic non-specific dipeptidase-like, transcript variant X1	aug3.g4244
LOC107445873	8.34e-10	0.995581	0.787	0.511	1.47e-05	LOC107445873	uncharacterized LOC107445873	aug3.g1186
LOC107449542	8.48e-10	0.59884	0.362	0.081	1.5e-05	LOC107449542	uncharacterized LOC107449542	aug3.g25694
LOC107438180	8.54e-10	1.12941	0.787	0.563	1.51e-05	LOC107438180	V-type proton ATPase subunit e 2-like	aug3.g12889
LOC107448903	8.98e-10	0.791285	0.787	0.424	1.59e-05	LOC107448903	methylmalonyl-CoA epimerase, mitochondrial, transcript variant X2	aug3.g15356
LOC107441434	1.02e-09	0.7866	0.723	0.345	1.81e-05	LOC107441434	probable phosphorylase b kinase regulatory subunit alpha, transcript variant X3	aug3.g15899
LOC107444446	1.09e-09	0.88833	0.979	0.714	1.92e-05	LOC107444446	dynein heavy chain, cytoplasmic	aug3.g17874
LOC107448970	1.11e-09	0.825983	0.511	0.175	1.97e-05	LOC107448970	transcription factor AP-1	aug3.g2505		hh5 +				fuchi5 +
LOC107452876	1.19e-09	0.892715	0.681	0.328	2.1e-05	LOC107452876	puratrophin-1	aug3.g5041						fuchi5 -
LOC107439298	1.23e-09	0.701877	0.553	0.199	2.18e-05	LOC107439298	FK506-binding protein 15-like, transcript variant X8	aug3.g13684
LOC107456643	1.27e-09	1.67756	0.915	0.697	2.24e-05	LOC107456643	monoglyceride lipase	aug3.g8716						fuchi5 -
LOC107446659	1.41e-09	1.0863	0.83	0.489	2.49e-05	LOC107446659	pituitary tumor-transforming gene 1 protein-interacting protein	aug3.g7575
LOC107438032	1.41e-09	0.637687	0.468	0.142	2.5e-05	LOC107438032	spermidine synthase	aug3.g12759		hh5 -
LOC107444441	1.43e-09	0.52307	0.468	0.131	2.52e-05	LOC107444441	85/88 kDa calcium-independent phospholipase A2-like, transcript variant X1	aug3.g10047
LOC107439463	1.45e-09	0.882986	0.787	0.483	2.56e-05	LOC107439463	NAD-dependent protein deacylase sirtuin-5, mitochondrial-like, transcript variant X4	aug3.g26797
LOC107436201	1.51e-09	0.609106	0.447	0.122	2.66e-05	LOC107436201	phosphoglycerate kinase 1-like	aug3.g11379
LOC107447378	1.61e-09	0.878988	0.872	0.6	2.84e-05	LOC107447378	fizzy-related protein homolog	aug3.g1735
LOC107450481	1.96e-09	1.00418	0.894	0.766	3.47e-05	LOC107450481	protein enhancer of sevenless 2B	aug3.g3359
LOC107454867	2.12e-09	0.685608	0.957	0.611	3.75e-05	LOC107454867	endothelin-converting enzyme 2	aug3.g6634					fuchi3 -
LOC107438657	2.2e-09	0.738456	0.787	0.424	3.89e-05	LOC107438657	ragulator complex protein LAMTOR2-B	aug3.g13263
LOC107448613	2.52e-09	0.361427	0.319	0.063	4.46e-05	LOC107448613	3'-5' ssDNA/RNA exonuclease TatD	aug3.g15330
LOC107442283	2.64e-09	0.853641	0.532	0.188	4.66e-05	LOC107442283	alkaline ceramidase, transcript variant X3	aug3.g27600
LOC107449408	2.75e-09	0.566267	1	0.978	4.87e-05	LOC107449408	ras-related protein Rap-1b, transcript variant X1	aug3.g2754
LOC107441423	2.92e-09	0.49072	0.319	0.063	5.15e-05	LOC107441423	rho GTPase-activating protein 40-like	aug3.g15891		hh5 +
LOC107453898	3.27e-09	0.786134	0.851	0.557	5.78e-05	LOC107453898	alpha-aminoadipic semialdehyde dehydrogenase-like, transcript variant X1	aug3.g5865
LOC107438715	3.47e-09	0.843835	0.809	0.426	6.13e-05	LOC107438715	TBC1 domain family member 22B	aug3.g9610
LOC107443734	3.68e-09	0.747471	0.638	0.271	6.51e-05	LOC107443734	dehydrogenase/reductase SDR family member 4-like	aug3.g17434						fuchi5 -
LOC107444802	3.7e-09	0.794043	0.936	0.672	6.54e-05	LOC107444802	uncharacterized LOC107444802	aug3.g18110
LOC107436100	3.79e-09	0.674473	0.426	0.118	6.69e-05	LOC107436100	hepatocyte growth factor receptor	aug3.g11310
LOC107444455	3.8e-09	0.792388	0.766	0.376	6.72e-05	LOC107444455	BAH and coiled-coil domain-containing protein 1, transcript variant X1	aug3.g17881						fuchi5 +
LOC107442657	3.9e-09	0.44087	0.255	0.041	6.89e-05	LOC107442657	uncharacterized LOC107442657	aug3.g27704						fuchi5 -
LOC107439219	3.98e-09	0.614244	0.404	0.109	7.03e-05	LOC107439219	putative tricarboxylate transport protein, mitochondrial, transcript variant X1	aug3.g13643
LOC107453091	4.05e-09	1.14941	0.766	0.369	7.16e-05	LOC107453091	probable cation-transporting ATPase 13A3, transcript variant X2	aug3.g5210
LOC107449730	4.3e-09	0.850643	0.915	0.644	7.6e-05	LOC107449730	protein shisa-4, transcript variant X5	aug3.g15483
LOC107438036	4.48e-09	0.518626	0.532	0.179	7.92e-05	LOC107438036	UPF0184 protein	aug3.g26385
LOC107457102	4.72e-09	0.901429	0.638	0.312	8.34e-05	LOC107457102	uncharacterized LOC107457102, transcript variant X2	aug3.g9093
LOC107437076	4.74e-09	0.504147	0.426	0.116	8.37e-05	LOC107437076	nicotinamide/nicotinic acid mononucleotide adenylyltransferase 1-like, transcript variant X2	aug3.g25416
LOC107439161	4.76e-09	0.743138	0.809	0.489	8.41e-05	LOC107439161	uncharacterized LOC107439161	aug3.g13608
LOC107446636	5.05e-09	0.626832	0.617	0.229	8.92e-05	LOC107446636	dual specificity tyrosine-phosphorylation-regulated kinase 1A-like	aug3.g11
LOC107442019	5.18e-09	0.974564	0.809	0.594	9.15e-05	LOC107442019	microsomal glutathione S-transferase 3-like	aug3.g27509						fuchi5 -
LOC107438765	5.22e-09	0.369593	0.319	0.066	9.23e-05	LOC107438765	store-operated calcium entry regulator STIMATE-like	aug3.g13355
LOC107445631	5.25e-09	0.85126	0.745	0.393	9.28e-05	LOC107445631	ras-related protein Rab-35-like	aug3.g1109
LOC107436092	5.83e-09	0.624556	0.34	0.074	0.000102923	LOC107436092	LIM domain only protein 3, transcript variant X3	aug3.g11301		hh5 -
LOC107449995	6.25e-09	0.840695	0.702	0.341	0.000110492	LOC107449995	ragulator complex protein LAMTOR4	aug3.g3084
LOC107454229	6.61e-09	0.656307	0.447	0.133	0.000116819	LOC107454229	rho GTPase-activating protein 44-like, transcript variant X1	aug3.g6115
LOC107440879	6.99e-09	0.676373	0.766	0.389	0.000123526	LOC107440879	protein phosphatase 1H-like	aug3.g14883
LOC107453771	7.18e-09	0.974903	0.404	0.109	0.000126831	LOC107453771	SPARC-related modular calcium-binding protein 2-like	aug3.g5781	Pt-magu	hh5 -	ptc5 -
LOC107449597	7.51e-09	0.907076	0.617	0.277	0.000132723	LOC107449597	AP2-associated protein kinase 1, transcript variant X1	aug3.g20837
LOC107455435	7.53e-09	0.730934	0.681	0.321	0.000133073	LOC107455435	programmed cell death 6-interacting protein-like	aug3.g7772		hh5 +
LOC107451466	7.71e-09	0.596707	0.404	0.118	0.000136302	LOC107451466	dehydrogenase/reductase SDR family protein 7-like	aug3.g4023						fuchi5 -
LOC107440385	8.71e-09	0.62733	0.553	0.201	0.000153808	LOC107440385	protein GDAP2 homolog, transcript variant X1	aug3.g14507
LOC107438211	9.66e-09	0.877921	0.702	0.36	0.000170592	LOC107438211	uncharacterized LOC107438211, transcript variant X1	aug3.g26418
LOC107441348	9.74e-09	0.574723	0.553	0.194	0.000172128	LOC107441348	signal transducing adapter molecule 2	aug3.g27265
LOC107453756	1.15e-08	0.817121	0.681	0.349	0.000202375	LOC107453756	electron transfer flavoprotein-ubiquinone oxidoreductase, mitochondrial-like, transcript variant X1	aug3.g5759
LOC107440779	1.21e-08	0.540152	0.362	0.09	0.000213936	LOC107440779	ATP-dependent RNA helicase DDX25-like, transcript variant X1	aug3.g14818
LOC107456292	1.4e-08	0.772598	0.702	0.378	0.000247588	LOC107456292	histone deacetylase 6-like	aug3.g8459
LOC107447268	1.4e-08	0.533295	0.511	0.164	0.00024781	LOC107447268	ADP-ribosylation factor-binding protein GGA1-like	aug3.g1682
LOC107444102	1.43e-08	0.46384	0.255	0.046	0.000252568	LOC107444102	ras-related protein Rab-6.1	aug3.g17623
LOC107446926	1.74e-08	1.17074	0.702	0.426	0.000307529	LOC107446926	phosphatidylinositol 4-kinase beta	aug3.g1536
LOC107449802	1.78e-08	0.525243	0.404	0.111	0.000314091	LOC107449802	L-xylulose reductase-like	aug3.g20945
LOC107445617	1.79e-08	0.372398	0.298	0.059	0.000316233	LOC107445617	hypoxia-inducible factor 1-alpha-like	aug3.g18646
LOC107449219	2.07e-08	0.981009	0.702	0.367	0.00036612	LOC107449219	innexin inx2-like	aug3.g10442		hh5 +
LOC107438704	2.1e-08	0.921951	0.468	0.157	0.000370923	LOC107438704	SEC14-like protein 2, transcript variant X2	aug3.g13307		hh5 -				fuchi5 -
LOC107437288	2.5e-08	0.577023	0.532	0.186	0.000441024	LOC107437288	lipoyl synthase, mitochondrial	aug3.g12183
LOC107454145	2.62e-08	0.561859	0.362	0.098	0.000462247	LOC107454145	transmembrane and ubiquitin-like domain-containing protein 1	aug3.g10782
LOC107449652	2.62e-08	0.663298	0.298	0.066	0.00046293	LOC107449652	uncharacterized LOC107449652	aug3.g2878					fuchi3 -
LOC107441867	3.5e-08	0.674464	0.532	0.201	0.000619164	LOC107441867	adipocyte plasma membrane-associated protein-like	aug3.g25531
LOC107445450	3.62e-08	0.442171	0.34	0.083	0.000639455	LOC107445450	osteopetrosis-associated transmembrane protein 1	aug3.g1065
LOC107445416	3.76e-08	0.633311	0.34	0.083	0.000664806	LOC107445416	glucose transporter type 1-like	aug3.g18528
LOC107442224	3.86e-08	0.629796	0.532	0.197	0.000681747	LOC107442224	dual specificity protein phosphatase 1	aug3.g27588		hh5 -
LOC107454784	3.89e-08	0.794278	0.596	0.247	0.000687808	LOC107454784	myosin-9-like	aug3.g10399					fuchi3 -	fuchi5 -
LOC107441816	4.44e-08	0.723947	0.702	0.33	0.000784877	LOC107441816	carnitine O-palmitoyltransferase 2, mitochondrial	aug3.g16160
LOC107443396	4.65e-08	0.646115	0.66	0.301	0.00082155	LOC107443396	sphingomyelin phosphodiesterase	aug3.g17195
LOC107454553	4.91e-08	0.791245	0.489	0.188	0.000867481	LOC107454553	glyoxylate reductase/hydroxypyruvate reductase-like, transcript variant X2	aug3.g6374
LOC107442163	5.28e-08	0.760015	0.447	0.164	0.000932856	LOC107442163	formate--tetrahydrofolate ligase-like	aug3.g16391
LOC107451595	5.77e-08	0.628569	0.404	0.12	0.00102001	LOC107451595	1,4-alpha-glucan-branching enzyme	aug3.g10603
LOC107441445	6.52e-08	0.590343	0.468	0.148	0.00115247	LOC107441445	programmed cell death protein 6, transcript variant X1	aug3.g15911		hh5 +
LOC107451478	7.59e-08	0.609551	0.489	0.181	0.00134167	LOC107451478	mannose-P-dolichol utilization defect 1 protein-like, transcript variant X2	aug3.g4049			ptc5 -
LOC107441511	7.6e-08	0.762256	0.745	0.443	0.00134322	LOC107441511	flotillin-1-like, transcript variant X1	aug3.g7231
LOC107454492	7.8e-08	0.610541	0.383	0.118	0.00137783	LOC107454492	fibronectin type-III domain-containing protein 3A, transcript variant X1	aug3.g6322
LOC107437706	8.87e-08	0.863017	0.553	0.247	0.00156788	LOC107437706	solute carrier organic anion transporter family member 5A1-like	aug3.g9549
LOC107456785	8.9e-08	0.51912	0.447	0.14	0.00157229	LOC107456785	putative fatty acyl-CoA reductase CG5065	aug3.g8831
LOC107439032	9.2e-08	0.545446	0.574	0.229	0.00162492	LOC107439032	maspardin	aug3.g13524
LOC107456984	1e-07	0.573556	0.255	0.052	0.00177267	LOC107456984	prostatic acid phosphatase-like	aug3.g8976						fuchi5 -
LOC107439711	1.02e-07	0.507857	0.489	0.168	0.00179335	LOC107439711	peptide-N(4)-(N-acetyl-beta-glucosaminyl)asparagine amidase-like	aug3.g13990
LOC107456351	1.06e-07	0.655278	0.468	0.166	0.00186829	LOC107456351	period circadian protein	aug3.g8522
LOC107452053	1.23e-07	0.883029	0.787	0.517	0.00216961	LOC107452053	tyrosine-protein phosphatase Lar, transcript variant X1	aug3.g4479
LOC107446798	1.41e-07	0.951219	0.915	0.749	0.00248627	LOC107446798	transmembrane protein 53-like, transcript variant X2	aug3.g19391
LOC107449559	1.48e-07	0.640548	0.872	0.666	0.00261995	LOC107449559	WW domain-binding protein 2	aug3.g2832		hh5 +
LOC107455739	1.5e-07	0.675342	0.957	0.801	0.00265141	LOC107455739	protein enhancer of sevenless 2B, transcript variant X2	aug3.g25140
LOC107449671	1.51e-07	0.362889	1	1	0.00267646	LOC107449671	rab GDP dissociation inhibitor beta-like	aug3.g20864
LOC107436875	1.63e-07	1.19872	0.83	0.69	0.00288519	LOC107436875	uncharacterized LOC107436875, transcript variant X2	aug3.g9478		hh5 +
LOC107448739	1.67e-07	0.393851	0.277	0.059	0.00295477	LOC107448739	1-phosphatidylinositol 4,5-bisphosphate phosphodiesterase classes I and II, transcript variant X1	aug3.g2386
LOC107442129	1.68e-07	0.50818	0.426	0.133	0.00297483	LOC107442129	V-type proton ATPase subunit d 1	aug3.g16379
LOC107454256	1.75e-07	0.58993	0.447	0.148	0.00309798	LOC107454256	junction-mediating and -regulatory protein	aug3.g6137		hh5 +
LOC107443667	1.81e-07	0.493504	0.362	0.1	0.00320112	LOC107443667	serine/threonine-protein kinase PLK1-like, transcript variant X2	aug3.g13747
LOC107438987	2.01e-07	0.424199	0.34	0.09	0.00354933	LOC107438987	triosephosphate isomerase	aug3.g26608
LOC107446235	2.18e-07	0.435115	1	1	0.00384599	LOC107446235	la-related protein 4, transcript variant X2	aug3.g1282
LOC107436888	2.21e-07	0.497079	0.596	0.236	0.0039074	LOC107436888	vacuole membrane protein 1	aug3.g9479
LOC107447672	2.35e-07	0.930493	0.915	0.806	0.00415161	LOC107447672	prominin-1-A	aug3.g15192
LOC107451983	2.45e-07	0.933176	0.574	0.269	0.0043303	LOC107451983	uncharacterized LOC107451983	aug3.g4448
LOC107450925	2.76e-07	0.57017	0.66	0.31	0.00487855	LOC107450925	ras-related protein Rab-35-like	aug3.g3709
LOC107452273	2.9e-07	0.539355	0.574	0.253	0.00511593	LOC107452273	gephyrin	aug3.g23575
LOC107444575	3.03e-07	0.781428	0.936	0.865	0.00534538	LOC107444575	staphylococcal nuclease domain-containing protein 1	aug3.g17961
LOC107438992	3.15e-07	0.701611	0.617	0.297	0.00556419	LOC107438992
LOC107438834	3.44e-07	1.23538	0.745	0.487	0.00608233	LOC107438834	microtubule-actin cross-linking factor 1, transcript variant X6	aug3.g26557		hh5 -
LOC107453931	3.52e-07	1.25171	0.851	0.603	0.00622073	LOC107453931	uncharacterized LOC107453931, transcript variant X2	aug3.g304
LOC107449753	4.61e-07	0.70274	0.702	0.349	0.00814943	LOC107449753	E3 UFM1-protein ligase 1	aug3.g2917
LOC107447867	4.83e-07	0.377476	0.362	0.1	0.00853141	LOC107447867	monoacylglycerol lipase ABHD12, transcript variant X1	aug3.g1957
LOC107456729	5.04e-07	0.924321	0.553	0.264	0.00890086	LOC107456729	ras-responsive element-binding protein 1-like, transcript variant X2	aug3.g8775
LOC107438358	5.27e-07	0.728391	0.766	0.465	0.00930661	LOC107438358	phosphatidylinositol 4-kinase type 2-beta, transcript variant X1	aug3.g386
LOC107452911	5.54e-07	0.756638	0.809	0.504	0.00978477	LOC107452911	major facilitator superfamily domain-containing protein 1-like	aug3.g5070
*pct1 and pct2 mean proportion of cells that express the gene in this cluster and other clusters, respectively.
**hh5, hh pRNAi at late stage 5; ptc5. ptc pRNAi at late stage 5; msx6, msx1 pRNAi at stage 6; fuchi3, fuchi pRNAi at stage 3; fuchi5, fuchi pRNAi at stage 5; +, expression increase; -, expression decrease

## Sheet: Cluster1
Table S4.1. Cluster 1 markers identified in the first single-cell RNA-seq analysis.
Gene ID (NCBI)	p_val	avg_log2FC	*pct.1	*pct.2	p_val_adj	Gene ID (NCBI)	Product (NCBI)	aug3 gene model	Gene name	**Expression in RNAi embryos
LOC107440133	2.29e-63	2.09806	0.745	0.022	4.04e-59	LOC107440133	twist-related protein 2-like	aug3.g14287	Pt-twi
LOC107449287	4.59e-51	1.61882	0.596	0.015	8.11e-47	LOC107449287	transcription factor Sox-14-like	aug3.g2665		hh5 -
LOC107451770	7.79e-47	1.46875	0.702	0.044	1.38e-42	LOC107451770	uncharacterized LOC107451770, transcript variant X1	aug3.g4286		hh5 -
LOC107437681	5.62e-45	2.66989	0.936	0.138	9.93e-41	LOC107437681	integrin alpha-8-like	aug3.g7077		hh5 -
LOC107450281	1.71e-42	2.21902	0.957	0.129	3.03e-38	LOC107450281	group XV phospholipase A2	aug3.g15560		hh5 -			fuchi3 -	fuchi5 -
LOC107436092	1.49e-38	1.28538	0.638	0.044	2.62e-34	LOC107436092	LIM domain only protein 3, transcript variant X3	aug3.g11301		hh5 -
LOC107455300	2.66e-37	1.63799	0.936	0.151	4.69e-33	LOC107455300	silk gland factor 1-like	aug3.g6985	Pt-fkh	hh5 -				fuchi5 -
LOC107437526	3.25e-31	1.25546	0.745	0.105	5.75e-27	LOC107437526	fibroblast growth factor receptor 3-like, transcript variant X1	aug3.g26271	Pt-FGFR-a	hh5 -				fuchi5 -
LOC107445669	6.24e-27	1.37945	0.766	0.12	1.1e-22	LOC107445669	uncharacterized LOC107445669	aug3.g1125					fuchi3 -	fuchi5 -
LOC107438841	5.22e-26	1.01185	0.723	0.127	9.22e-22	LOC107438841	fibroblast growth factor receptor 4	aug3.g26565	Pt-FGFR-b	hh5 -
LOC107437853	1.89e-25	0.877008	0.468	0.039	3.34e-21	LOC107437853	uncharacterized LOC107437853	aug3.g12633
LOC107455742	5.96e-24	1.41658	0.851	0.249	1.05e-19	LOC107455742	protein hunchback-like, transcript variant X2	aug3.g25126	Pt-hb
LOC107457179	1.1e-22	1.76663	0.957	0.45	1.94e-18	LOC107457179	CD109 antigen, transcript variant X1	aug3.g9168
LOC107437962	5.63e-19	2.07623	0.979	0.644	9.94e-15	LOC107437962	uncharacterized LOC107437962	aug3.g9571
LOC107443771	1.11e-18	0.843992	0.872	0.247	1.95e-14	LOC107443771	protein FAM107B, transcript variant X2	aug3.g17447						fuchi5 -
LOC107436524	1.48e-18	0.911222	0.681	0.146	2.61e-14	LOC107436524	amyloid beta A4 precursor protein-binding family B member 1-interacting protein, transcript variant X3	aug3.g11631						fuchi5 -
LOC107449884	5.7e-18	0.79687	0.532	0.09	1.01e-13	LOC107449884	notch-regulated ankyrin repeat-containing protein-like	aug3.g15506			ptc5 -			fuchi5 -
LOC107441450	7.66e-18	0.544962	0.34	0.031	1.35e-13	LOC107441450	proto-oncogene tyrosine-protein kinase ROS	aug3.g9836
LOC107451631	2.5e-15	0.575353	0.383	0.052	4.42e-11	LOC107451631	protein odd-skipped-related 2-like	aug3.g21549	Pt-odd-skipped related-B (osr-B)	hh5 -	ptc5 -	msx6 +
LOC107448763	4.65e-15	0.893261	0.553	0.133	8.22e-11	LOC107448763	SLIT-ROBO Rho GTPase-activating protein 1	aug3.g2394
LOC107438411	6.78e-15	0.745733	0.34	0.041	1.2e-10	LOC107438411	roundabout homolog 1-like	aug3.g9591
LOC107440147	7.58e-15	1.47661	0.979	0.769	1.34e-10	LOC107440147	protein singed, transcript variant X2	aug3.g26989	Pt-fascin	hh5 -
LOC107446990	8.88e-15	0.423826	0.277	0.024	1.57e-10	LOC107446990	zinc finger E-box-binding homeobox 2	aug3.g10715
LOC107449499	2.24e-13	0.427807	0.255	0.024	3.96e-09	LOC107449499	rhoGEF domain-containing protein gxcJ-like	aug3.g15443					fuchi3 -
LOC107445228	2.45e-13	0.684029	0.745	0.207	4.32e-09	LOC107445228	protein gooseberry, transcript variant X2	aug3.g18397	Pt-prd2 (pax3/7B)		ptc5 -	msx6 -
LOC107450121	7.33e-13	0.800942	0.553	0.142	1.29e-08	LOC107450121	CD9 antigen-like	aug3.g10506
LOC107443540	8.17e-13	1.01184	0.936	0.755	1.44e-08	LOC107443540
LOC107457308	1.07e-12	0.640757	0.426	0.079	1.89e-08	LOC107457308	calcium-activated chloride channel regulator 2	aug3.g11056					fuchi3 -	fuchi5 -
LOC107455061	2e-12	0.80125	0.532	0.14	3.54e-08	LOC107455061	myosin-I heavy chain	aug3.g337		hh5 -
LOC107447467	3.62e-12	0.379615	0.277	0.033	6.39e-08	LOC107447467	putative ankyrin repeat protein RF_0381	aug3.g1767					fuchi3 -	fuchi5 -
LOC107442019	6.8e-12	1.00493	0.936	0.581	1.2e-07	LOC107442019	microsomal glutathione S-transferase 3-like	aug3.g27509						fuchi5 -
LOC107436800	8.01e-12	0.964905	0.681	0.245	1.41e-07	LOC107436800	uncharacterized LOC107436800	aug3.g11835						fuchi5 +
LOC107438844	1.22e-11	0.756312	0.489	0.114	2.15e-07	LOC107438844	tubulointerstitial nephritis antigen-like, transcript variant X2	aug3.g26570
LOC107454170	1.68e-11	0.480053	0.447	0.092	2.96e-07	LOC107454170	phosphatidylinositol 4,5-bisphosphate 3-kinase catalytic subunit delta isoform	aug3.g23964						fuchi5 -
LOC107455997	2.18e-11	0.838889	0.681	0.253	3.84e-07	LOC107455997	putative transcription factor SOX-14	aug3.g8208
LOC107436641	7.52e-11	0.595579	0.383	0.081	1.33e-06	LOC107436641	disco-interacting protein 2, transcript variant X1	aug3.g11718		hh5 -
LOC107456233	2.86e-10	0.837384	0.979	0.834	5.05e-06	LOC107456233	beta-amyloid-like protein	aug3.g8414					fuchi3 -
LOC107457564	6.73e-10	0.613673	0.319	0.061	1.19e-05	LOC107457564	homeobox protein OTX2, transcript variant X1	aug3.g25936	Pt-otx2
LOC107443762	9.19e-10	0.529956	0.383	0.087	1.62e-05	LOC107443762	dual specificity protein phosphatase 7	aug3.g526				msx6 +
LOC107451344	6.92e-09	0.941722	0.787	0.496	0.000122	LOC107451344	protein C-ets-2-like	aug3.g3964		hh5 -
LOC107441543	7.24e-09	0.605093	0.851	0.52	0.000128	LOC107441543	neurotactin-like, transcript variant X1	aug3.g27319		hh5 -				fuchi5 -
LOC107452121	7.38e-09	0.611448	0.511	0.157	0.00013	LOC107452121	uncharacterized LOC107452121, transcript variant X1	aug3.g4530
LOC107453693	8.61e-09	0.568227	0.362	0.081	0.000152	LOC107453693	multiple coagulation factor deficiency protein 2 homolog, transcript variant X2	aug3.g12187
LOC107452100	9.66e-09	0.366594	0.34	0.074	0.000171	LOC107452100
LOC107453313	9.72e-09	0.965106	0.83	0.452	0.000172	LOC107453313	protein naked cuticle homolog 1	aug3.g5391	Pt-naked cuticle	hh5 -	ptc5 +
LOC107455216	1.47e-08	0.78584	0.447	0.138	0.000261	LOC107455216	bestrophin-2	aug3.g6914		hh5 +
LOC107441706	3.46e-08	0.43676	1	0.897	0.000611	LOC107441706	ribosome-binding protein 1	aug3.g16056						fuchi5 -
LOC107450858	3.74e-08	0.440834	0.319	0.074	0.00066	LOC107450858	uncharacterized protein C11orf70	aug3.g3648
LOC107456902	3.88e-08	0.499987	0.404	0.111	0.000686	LOC107456902	uncharacterized LOC107456902, transcript variant X1	aug3.g5686
LOC107445091	5.31e-08	0.51198	0.255	0.048	0.000939	LOC107445091	protein scabrous-like	aug3.g943						fuchi5 -
LOC107438705	1.55e-07	0.299714	0.532	0.175	0.00273	LOC107438705	SEC14-like protein 2	aug3.g13303					fuchi3 -	fuchi5 -
LOC107453680	1.81e-07	0.606755	0.447	0.151	0.00321	LOC107453680	myosin-11-like	aug3.g23853
LOC107449707	2.4e-07	0.766472	0.66	0.334	0.00424	LOC107449707	abnormal cell migration protein 10-like, transcript variant X2	aug3.g2910
LOC107455066	2.72e-07	0.545405	0.255	0.055	0.00481	LOC107455066	uncharacterized LOC107455066, transcript variant X3	aug3.g336		hh5 -		msx6 -	fuchi3 -	fuchi5 -
LOC107442891	3.47e-07	0.370785	0.277	0.061	0.00613	LOC107442891	zinc finger protein ush, transcript variant X2	aug3.g16893
LOC107444665	4.06e-07	0.487646	0.383	0.114	0.00717	LOC107444665	nuclear receptor subfamily 2 group E member 1-like	aug3.g794	Pt-tll	hh5 -				fuchi5 -
LOC110282220	4.53e-07	0.269453	0.277	0.061	0.00801	LOC110282220
LOC107438548	5.53e-07	0.34306	0.255	0.055	0.00977	LOC107438548	uncharacterized LOC107438548, transcript variant X1	aug3.g13175		hh5 +			fuchi3 +	fuchi5 +
*pct1 and pct2 mean proportion of cells that express the gene in this cluster and other clusters, respectively.
**hh5, hh pRNAi at late stage 5; ptc5. ptc pRNAi at late stage 5; msx6, msx1 pRNAi at stage 6; fuchi3, fuchi pRNAi at stage 3; fuchi5, fuchi pRNAi at stage 5; +, expression increase; -, expression decrease

## Sheet: Cluster2
Table S4.2. Cluster 2 markers identified in the first single-cell RNA-seq analysis.
Gene ID (NCBI)	p_val	avg_log2FC	*pct.1	*pct.2	p_val_adj	Gene ID (NCBI)	Product (NCBI)	aug3 gene model	Gene name	**Expression in RNAi embryos
LOC107451809	1.31e-47	2.78767	0.913	0.111	2.31e-43	LOC107451809	sonic hedgehog protein-like	aug3.g4322	Pt-hh	hh5 -			fuchi3 -
LOC107438641	5.3e-38	1.96252	0.891	0.142	9.37e-34	LOC107438641	transcription factor Sox-13, transcript variant X5	aug3.g13250
LOC107457189	5.98e-36	2.42654	1	0.244	1.06e-31	LOC107457189	homeobox protein OTX2-A-like	aug3.g9172	Pt-otd (oc2)	hh5 -	ptc5 +
LOC107451908	2.36e-27	1.49927	0.478	0.039	4.16e-23	LOC107451908	uncharacterized LOC107451908	aug3.g4396		hh5 -	ptc5 +
LOC107444665	6.85e-21	0.986449	0.587	0.094	1.21e-16	LOC107444665	nuclear receptor subfamily 2 group E member 1-like	aug3.g794	Pt-tll	hh5 -				fuchi5 -
LOC107438011	1.15e-15	1.50019	0.804	0.301	2.03e-11	LOC107438011	neurogenic locus protein delta-like, transcript variant X1	aug3.g12734	Pt-Delta2	hh5 -	ptc5 +			fuchi5 -
LOC107456634	2.81e-14	0.827066	1	0.987	4.96e-10	LOC107456634	RNA polymerase-associated protein CTR9 homolog	aug3.g8712
LOC107453313	1.11e-13	1.24459	0.87	0.449	1.95e-09	LOC107453313	protein naked cuticle homolog 1	aug3.g5391	Pt-naked cuticle	hh5 -	ptc5 +
LOC107453612	2.31e-13	1.76761	0.696	0.259	4.08e-09	LOC107453612	protein Wnt-8b-like, transcript variant X1	aug3.g5617	Pt-wnt8		ptc5 -			fuchi5 -
LOC107452215	9.55e-13	1.3376	0.717	0.298	1.69e-08	LOC107452215	Krueppel-like factor 7, transcript variant X1	aug3.g4601		hh5 -
LOC107444744	1.02e-12	0.50725	0.261	0.026	1.8e-08	LOC107444744	transcription factor SOX-8	aug3.g816		hh5 -		msx6 -
LOC107457313	1.46e-12	1.65698	0.674	0.27	2.58e-08	LOC107457313	transcription factor Sox-2	aug3.g11061	Pt-sox2-A	hh5 -		msx6 -
LOC107440157	4.34e-11	0.971993	0.804	0.359	7.66e-07	LOC107440157	zinc finger protein 423-like, transcript variant X3	aug3.g14296	Pt-znf423	hh5 -	ptc5 +
LOC107457180	2.03e-10	0.936833	0.761	0.351	3.58e-06	LOC107457180	protein jagged-1-like	aug3.g9161		hh5 -
LOC107439618	3.23e-10	0.722414	0.565	0.198	5.7e-06	LOC107439618	uncharacterized LOC107439618, transcript variant X2	aug3.g13925		hh5 -
LOC107437681	1.17e-09	0.596891	0.587	0.174	2.06e-05	LOC107437681	integrin alpha-8-like	aug3.g7077		hh5 -
LOC107456630	4.9e-09	0.331868	0.283	0.05	8.65e-05	LOC107456630	intracellular protein transport protein USO1-like	aug3.g8711						fuchi5 -
LOC107454763	1.68e-08	0.345504	0.261	0.046	0.000297	LOC107454763	F-box/LRR-repeat protein 14-like	aug3.g10819
LOC107455300	2.14e-08	0.635993	0.565	0.19	0.000377	LOC107455300	silk gland factor 1-like	aug3.g6985	Pt-fkh	hh5 -				fuchi5 -
LOC107438758	8.31e-08	0.672929	0.87	0.556	0.00147	LOC107438758	epidermal growth factor receptor, transcript variant X2	aug3.g13345
LOC107436800	3.83e-07	0.807868	0.565	0.257	0.00677	LOC107436800	uncharacterized LOC107436800	aug3.g11835						fuchi5 +
*pct1 and pct2 mean proportion of cells that express the gene in this cluster and other clusters, respectively.
**hh5, hh pRNAi at late stage 5; ptc5. ptc pRNAi at late stage 5; msx6, msx1 pRNAi at stage 6; fuchi3, fuchi pRNAi at stage 3; fuchi5, fuchi pRNAi at stage 5; +, expression increase; -, expression decrease

## Sheet: Cluster3
Table S4.3. Cluster 3 markers identified in the first single-cell RNA-seq analysis.
Gene ID (NCBI)	p_val	avg_log2FC	*pct.1	*pct.2	p_val_adj	Gene ID (NCBI)	Product (NCBI)	aug3 gene model	Gene name	**Expression in RNAi embryos
LOC107456035	1.94e-46	1.71533	0.78	0.163	3.43e-42	LOC107456035	homeobox protein B-H1	aug3.g8250	Pt-BarH1	hh5 -	ptc5 +	msx6 +
LOC107437002	2.73e-33	1.15449	0.913	0.445	4.82e-29	LOC107437002	adhesion G protein-coupled receptor L1-like, transcript variant X2	aug3.g9493	Pt-latrophilin-B	hh5 -	ptc5 +
LOC107437305	1.69e-25	1.05996	0.68	0.234	2.98e-21	LOC107437305	zinc finger protein ZIC 4-like	aug3.g12202	Pt-opa	hh5 -	ptc5 +
LOC107445973	6.36e-20	0.749192	0.967	0.859	1.12e-15	LOC107445973	uncharacterized LOC107445973	aug3.g18851			ptc5 +		fuchi3 -
LOC107456830	8.02e-17	0.717598	0.893	0.594	1.42e-12	LOC107456830	serine-rich adhesin for platelets, transcript variant X1	aug3.g8856		hh5 -	ptc5 +
LOC107455686	1.25e-16	0.496013	0.267	0.028	2.22e-12	LOC107455686	homeobox protein Hox-A1-like	aug3.g7954	Pt-lab-A	hh5 -	ptc5 +
LOC107442769	2.48e-16	0.81995	0.947	0.777	4.38e-12	LOC107442769	neurogenic locus Notch protein	aug3.g27737
LOC107436358	6.01e-16	0.726757	0.987	0.758	1.06e-11	LOC107436358	fasciclin-2, transcript variant X7	aug3.g11491
LOC107450101	6.24e-16	0.634806	0.52	0.169	1.1e-11	LOC107450101	dendritic arbor reduction protein 1, transcript variant X1	aug3.g15550		hh5 -
LOC107453053	1.19e-15	0.913367	0.96	0.797	2.11e-11	LOC107453053	inner centromere protein A-like, transcript variant X1	aug3.g5177		hh5 -	ptc5 +
LOC107440240	4.57e-14	0.812763	0.847	0.62	8.07e-10	LOC107440240	protein patched-like	aug3.g14374	Pt-ptc	hh5 -
LOC107437748	1.81e-13	0.791609	0.8	0.496	3.19e-09	LOC107437748	adipolin-like	aug3.g12543	Pt-fam132B	hh5 -	ptc5 +
LOC107443696	9.65e-11	0.561976	0.633	0.397	1.71e-06	LOC107443696	protein snail homolog Sna	aug3.g416	Pt-sna	hh5 -	ptc5 +
LOC107451579	1.94e-10	0.620047	0.493	0.242	3.43e-06	LOC107451579	E3 ubiquitin-protein ligase Rnf220, transcript variant X1	aug3.g4121	Pt-rnf220	hh5 -	ptc5 -
LOC107457539	4e-10	0.507053	0.767	0.518	7.06e-06	LOC107457539	zinc finger homeobox protein 3-like, transcript variant X2	aug3.g11268		hh5 -			fuchi3 +
LOC107446842	9.45e-10	0.562748	0.927	0.715	1.67e-05	LOC107446842	uncharacterized LOC107446842	aug3.g1486		hh5 -			fuchi3 +
LOC107445501	1.22e-08	0.51619	0.813	0.62	0.000215	LOC107445501	transducin-like enhancer protein 4, transcript variant X4	aug3.g25605		hh5 -
LOC107441835	1.94e-08	0.695903	0.767	0.572	0.000342	LOC107441835	uncharacterized LOC107441835	aug3.g16173			ptc5 -
LOC107440157	5.13e-08	0.478375	0.58	0.324	0.000907	LOC107440157	zinc finger protein 423-like, transcript variant X3	aug3.g14296	Pt-znf423	hh5 -	ptc5 +
LOC107450690	1.5e-07	0.450837	0.767	0.594	0.00265	LOC107450690	uncharacterized LOC107450690, transcript variant X4	aug3.g25707		hh5 +	ptc5 +
LOC107451489	1.79e-07	0.353324	1	0.961	0.00317	LOC107451489	nucleolar protein 14, transcript variant X1	aug3.g4063
LOC107450063	2.93e-07	0.394298	0.88	0.752	0.00517	LOC107450063	homeobox protein Meis1	aug3.g3111	Pt-hth2	hh5 -
*pct1 and pct2 mean proportion of cells that express the gene in this cluster and other clusters, respectively.
**hh5, hh pRNAi at late stage 5; ptc5. ptc pRNAi at late stage 5; msx6, msx1 pRNAi at stage 6; fuchi3, fuchi pRNAi at stage 3; fuchi5, fuchi pRNAi at stage 5; +, expression increase; -, expression decrease

## Sheet: Cluster4
Table S4.4. Cluster 4 markers identified in the first single-cell RNA-seq analysis.
Gene ID (NCBI)	p_val	avg_log2FC	*pct.1	*pct.2	p_val_adj	Gene ID (NCBI)	Product (NCBI)	aug3 gene model	Gene name	**Expression in RNAi embryos
LOC107438948	3.25e-30	1.05254	0.559	0.09	5.75e-26	LOC107438948	rhomboid-related protein 2	aug3.g13481	Pt-rhomboid-A	hh5 -	ptc5 -	msx6 +
LOC107437911	2.81e-27	1.25691	0.898	0.419	4.96e-23	LOC107437911	serine protease 27	aug3.g12644	(serine protease)	hh5 +	ptc5 -
LOC107448645	1.02e-26	1.13576	0.78	0.256	1.79e-22	LOC107448645	transcription factor Sp9, transcript variant X6	aug3.g2333	Pt-sp	hh5 -	ptc5 -
LOC107438714	3.12e-22	1.00278	0.924	0.607	5.52e-18	LOC107438714	transcriptional activator cubitus interruptus-like, transcript variant X1	aug3.g13321	Pt-ci	hh5 +	ptc5 -
LOC107456088	1.3e-18	0.85951	0.492	0.121	2.3e-14	LOC107456088	iroquois-class homeodomain protein IRX-6, transcript variant X1	aug3.g8295	Pt-mirr4	hh5 -	ptc5 -	msx6 +	fuchi3 +
LOC107450100	2.94e-18	0.837902	0.678	0.253	5.19e-14	LOC107450100	homeobox protein DLX-6-like, transcript variant X1	aug3.g15531	Pt-dll		ptc5 -
LOC107442769	4.38e-18	0.780199	0.992	0.778	7.74e-14	LOC107442769	neurogenic locus Notch protein	aug3.g27737
LOC107454167	6.25e-18	0.69141	0.576	0.173	1.1e-13	LOC107454167	dorsal-ventral patterning protein Sog-like	aug3.g23966	Pt-sog		ptc5 -		fuchi3 +
LOC107444558	9.4e-16	0.683356	0.517	0.16	1.66e-11	LOC107444558	paired box protein Pax-5, transcript variant X1	aug3.g762			ptc5 -
LOC107446842	1.86e-14	0.71344	0.975	0.718	3.28e-10	LOC107446842	uncharacterized LOC107446842	aug3.g1486		hh5 -			fuchi3 +
LOC107450033	1.36e-13	0.652958	0.847	0.543	2.41e-09	LOC107450033	protein pangolin, isoforms A/H/I/S, transcript variant X3	aug3.g10490
LOC107447678	2.59e-13	0.594105	0.568	0.204	4.57e-09	LOC107447678	homeobox protein MSH-D-like	aug3.g15189	Pt-msx1	hh5 +	ptc5 -
LOC107448055	1.96e-12	1.1679	0.542	0.235	3.47e-08	LOC107448055	uncharacterized LOC107448055, transcript variant X1	aug3.g2047					fuchi3 -	fuchi5 -
LOC107438732	5.57e-10	0.543943	0.805	0.488	9.84e-06	LOC107438732	somatomedin-B and thrombospondin type-1 domain-containing protein-like	aug3.g26535			ptc5 -
LOC107457539	1.02e-09	0.618747	0.797	0.53	1.8e-05	LOC107457539	zinc finger homeobox protein 3-like, transcript variant X2	aug3.g11268		hh5 -			fuchi3 +
LOC107447950	1.42e-09	0.535451	0.992	0.948	2.51e-05	LOC107447950	protein lifeguard 2-like, transcript variant X1	aug3.g15222		hh5 +
LOC107452584	1.51e-09	0.597183	0.661	0.364	2.67e-05	LOC107452584	secreted frizzled-related protein 5	aug3.g4876	Pt-Secreted frizzled-related protein	hh5 -	ptc5 -
LOC107441771	1.06e-07	0.544449	0.72	0.468	0.00187	LOC107441771	protein tiptop-like, transcript variant X1	aug3.g25516					fuchi3 +
LOC107442927	1.36e-07	0.375945	0.703	0.421	0.0024	LOC107442927
LOC107436691	1.81e-07	0.512823	0.619	0.333	0.0032	LOC107436691	uncharacterized LOC107436691, transcript variant X2	aug3.g11765		hh5 -	ptc5 -
LOC107453655	1.93e-07	0.401493	0.992	0.93	0.00342	LOC107453655	RNA-binding protein MEX3B-like	aug3.g5665
*pct1 and pct2 mean proportion of cells that express the gene in this cluster and other clusters, respectively.
**hh5, hh pRNAi at late stage 5; ptc5. ptc pRNAi at late stage 5; msx6, msx1 pRNAi at stage 6; fuchi3, fuchi pRNAi at stage 3; fuchi5, fuchi pRNAi at stage 5; +, expression increase; -, expression decrease

## Sheet: Cluster5
Table S4.5. Cluster 5 markers identified in the first single-cell RNA-seq analysis.
Gene ID (NCBI)	p_val	avg_log2FC	pct.1*	pct.2*	p_val_adj	Gene ID (NCBI)	Product (NCBI)	aug3 gene model	Gene name	Expression in RNAi embryos**
LOC107447180	2.27e-48	1.80041	0.866	0.157	4e-44	LOC107447180	protein Wnt-5b-like, transcript variant X1	aug3.g10820	Pt-wnt5		ptc5 -
LOC107451660	3.92e-44	2.80818	0.742	0.123	6.93e-40	LOC107451660	vitamin K-dependent protein C-like	aug3.g4198			ptc5 -	msx6 -
LOC107445228	1.71e-35	1.52489	0.722	0.147	3.01e-31	LOC107445228	protein gooseberry, transcript variant X2	aug3.g18397	Pt-prd2		ptc5 -	msx6 -
LOC107444844	1.3e-31	1.66703	0.649	0.13	2.29e-27	LOC107444844	protein giant-lens-like	aug3.g839			ptc5 -			fuchi5 -
LOC107450899	3e-31	1.7394	0.866	0.324	5.31e-27	LOC107450899	sal-like protein 1	aug3.g3675			ptc5 -	msx6 -		fuchi5 -
LOC107451065	5.05e-31	1.13152	0.412	0.025	8.92e-27	LOC107451065	uncharacterized LOC107451065	aug3.g3755			ptc5 -	msx6 -
LOC107447504	1.78e-30	1.22815	0.68	0.159	3.14e-26	LOC107447504	homeobox protein Hox-B4a-like, transcript variant X1	aug3.g1787	Pt-ftz		ptc5 -
LOC107440074	1.81e-30	2.19646	0.608	0.11	3.2e-26	LOC107440074	uncharacterized LOC107440074	aug3.g407	Pt-RTP-B	hh5 +	ptc5 -	msx6 -
LOC107451685	7.04e-30	1.38643	0.918	0.449	1.24e-25	LOC107451685	roundabout homolog 3, transcript variant X4	aug3.g10604	Pt-echinoid	hh5 +	ptc5 -
LOC107443364	1.55e-27	1.2244	0.979	0.762	2.74e-23	LOC107443364	uncharacterized LOC107443364, transcript variant X2	aug3.g17172		hh5 +
LOC107443647	1.39e-25	1.40166	0.794	0.304	2.45e-21	LOC107443647	plexin-B	aug3.g17369						fuchi5 -
LOC107438015	1.14e-24	0.910335	0.495	0.081	2.02e-20	LOC107438015	growth arrest-specific protein 1	aug3.g9575	Pt-gas1	hh5 +	ptc5 -	msx6 -
LOC107454244	3.61e-24	1.15216	0.99	0.919	6.38e-20	LOC107454244	axin-2-like	aug3.g6117	Pt-axin
LOC107447678	2.16e-23	1.05934	0.691	0.194	3.82e-19	LOC107447678	homeobox protein MSH-D-like	aug3.g15189	Pt-msx1	hh5 +	ptc5 -
LOC107452006	4.17e-20	0.636157	0.412	0.066	7.36e-16	LOC107452006	transcription factor AP-2-beta-like, transcript variant X2	aug3.g23531	Pt-AP2-A	hh5 +	ptc5 -
LOC107441660	1.24e-18	0.899668	0.619	0.201	2.19e-14	LOC107441660	unconventional myosin-Ie	aug3.g22123
LOC107444955	3e-18	0.74599	0.289	0.027	5.3e-14	LOC107444955	uncharacterized LOC107444955, transcript variant X2	aug3.g886					fuchi3 -
LOC107446595	1.13e-17	1.02185	0.66	0.252	1.99e-13	LOC107446595	uncharacterized LOC107446595	aug3.g1396			ptc5 -
LOC107446454	1.02e-16	0.939461	0.485	0.125	1.8e-12	LOC107446454	uncharacterized LOC107446454	aug3.g19176
LOC107446115	3.52e-16	0.978445	0.928	0.711	6.21e-12	LOC107446115	extracellular sulfatase Sulf-1	aug3.g18939			ptc5 -			fuchi5 +
LOC107450380	3.88e-16	0.915165	0.918	0.74	6.86e-12	LOC107450380	uncharacterized protein y4hQ-like	aug3.g3292
LOC107456525	3.9e-16	1.54367	0.68	0.279	6.88e-12	LOC107456525	delta-like protein 1	aug3.g25248	Pt-Delta				fuchi3 -	fuchi5 -
LOC107438301	4.9e-16	0.729887	0.557	0.179	8.65e-12	LOC107438301	zinc finger protein 236, transcript variant X1	aug3.g12961	Pt-zfp236	hh5 +	ptc5 -
LOC107453612	7.06e-16	0.675409	0.66	0.213	1.25e-11	LOC107453612	protein Wnt-8b-like, transcript variant X1	aug3.g5617	Pt-wnt8		ptc5 -			fuchi5 -
LOC107444253	1.84e-15	0.761366	0.598	0.206	3.25e-11	LOC107444253	transcription factor HES-1-A	aug3.g17723			ptc5 -
LOC107447970	5.3e-14	0.624434	1	0.887	9.36e-10	LOC107447970	aurora kinase C-like	aug3.g15230		hh5 +
LOC107446080	7.09e-13	0.84714	0.732	0.392	1.25e-08	LOC107446080	cyclin-dependent kinase 20	aug3.g1238		hh5 +
LOC107456960	1.29e-12	0.757928	0.876	0.689	2.28e-08	LOC107456960	suppressor of cytokine signaling 2, transcript variant X4	aug3.g25340		hh5 -
LOC107451332	2.95e-12	0.532158	0.268	0.047	5.21e-08	LOC107451332	uncharacterized LOC107451332	aug3.g3963			ptc5 -	msx6 +
LOC107442050	1.19e-11	0.785872	0.629	0.328	2.1e-07	LOC107442050	laminin subunit alpha-1-like, transcript variant X2	aug3.g16317	Pt-laminin-alpha-1	hh5 -	ptc5 -
LOC107439672	1.36e-11	0.837377	0.897	0.711	2.4e-07	LOC107439672	serine/threonine-protein kinase pim-3	aug3.g13957		hh5 -
LOC107456506	8.12e-11	0.610469	0.268	0.054	1.43e-06	LOC107456506	uncharacterized LOC107456506, transcript variant X3	aug3.g8629		hh5 +
LOC107448343	8.46e-10	0.59791	0.351	0.11	1.49e-05	LOC107448343	uncharacterized LOC107448343, transcript variant X1	aug3.g15272						fuchi5 -
LOC107455285	1.22e-09	0.82463	0.546	0.277	2.15e-05	LOC107455285	abhydrolase domain-containing protein C22H12.03, transcript variant X2	aug3.g6972			ptc5 -
LOC107450335	1.9e-09	0.595841	0.32	0.093	3.35e-05	LOC107450335	zinc finger protein basonuclin-2-like, transcript variant X1	aug3.g20127
LOC107451299	4.21e-09	0.305712	1	1	7.43e-05	LOC107451299	tubulin alpha chain, testis-specific-like	aug3.g10572		hh5 +
LOC107444097	4.7e-09	0.505961	0.979	0.956	8.3e-05	LOC107444097	kinesin-like protein KIF20B	aug3.g17615
LOC107449543	6.93e-09	0.493558	1	0.9	0.000122	LOC107449543	ribonucleoside-diphosphate reductase subunit M2-like	aug3.g2820
LOC107447988	5.93e-08	0.502555	0.443	0.199	0.00105	LOC107447988	homeobox protein engrailed-like ceh-16	aug3.g15243	Pt-noto1		ptc5 -
LOC107440619	9.18e-08	0.585868	0.876	0.73	0.00162	LOC107440619	ETS domain-containing protein Elk-1, transcript variant X1	aug3.g9766
LOC107449038	3.15e-07	0.419501	0.34	0.127	0.00557	LOC107449038
LOC107442180	3.31e-07	0.26558	1	0.998	0.00585	LOC107442180	uncharacterized protein DDB_G0286299-like	aug3.g16410
LOC107443158	3.57e-07	0.495802	0.928	0.792	0.0063	LOC107443158	uncharacterized protein y4hQ-like	aug3.g17068
LOC107438732	3.72e-07	0.660334	0.742	0.52	0.00657	LOC107438732	somatomedin-B and thrombospondin type-1 domain-containing protein-like	aug3.g26535			ptc5 -
LOC107457295	4.42e-07	0.439305	0.938	0.897	0.00782	LOC107457295	fructose-bisphosphate aldolase-like	aug3.g11046
*pct1 and pct2 mean proportion of cells that express the gene in this cluster and other clusters, respectively.
**hh5, hh pRNAi at late stage 5; ptc5. ptc pRNAi at late stage 5; msx6, msx1 pRNAi at stage 6; fuchi3, fuchi pRNAi at stage 3; fuchi5, fuchi pRNAi at stage 5; +, expression increase; -, expression decrease
