# Supplementary material for: Reconstruction of the Global Polarity of an Early Spider Embryo by Single-Cell and Single-Nucleus Transcriptome Analysis
Source: Front Cell Dev Biol. 2022 Jul 22;10:933220. doi: 10.3389/fcell.2022.933220 (PMC9353575; doi:10.3389/fcell.2022.933220)
Supplement: Supplementary file 7 [file Table1.XLSX]

## Sheet: Table S1
Table S1. Statistics of the first single-cell RNA-seq experiment.
Total_Reads_in_FASTQ	448500428
Total_Filtered_Reads	427816901
Q30_Bases_in_Filtered_R2 (%)	83.11
Reads Assigned_to_Cell_Labels (%)	82.55
Cellular_Reads_Aligned_Uniquely_to_Annotated_Transcriptome (%)	47.35
Cellular_Reads_Aligned_Uniquely_to_Other_Genomic_Regions (%)	30.22
Cellular_Reads_Aligned_Not_Unique (%)	4.92
Cellular_Reads_Unaligned (%)	0.05
Cellular_Reads_Aligned_Uniquely_to_Annotated_Transcriptome	193977484
Total_RSEC_Molecules	18916516
Mean_RSEC_Sequencing_Depth	10.25
Sequencing_Saturation	98.31
Putative_Cell_Count	552
Mean_Reads_per_Cell	192906
Mean_Molecules_per_Cell	18448.1
Mean_Targets_per_Cell	3426.22
Total_Targets_Detected	18113
