# Supplementary material for: Reconstruction of the Global Polarity of an Early Spider Embryo by Single-Cell and Single-Nucleus Transcriptome Analysis
Source: Front Cell Dev Biol. 2022 Jul 22;10:933220. doi: 10.3389/fcell.2022.933220 (PMC9353575; doi:10.3389/fcell.2022.933220)
Supplement: Supplementary file 8 [file Table10.XLSX]

## Sheet: TableS10
Table S10. Clones
Genes identified in the single-cell and single-nuc analyses
Gene ID (NCBI)	Product (NCBI)	aug3 gene model	Gene name	Isolation	cDNA clone	Primer 1	Primer 2	Accession number
LOC107447180	protein Wnt-5b-like, transcript variant X1	aug3.g10820	Pt-wnt5	cDNA library screening	pBS-km-wnt5-#7-4-RV-PST#1			AB167810
LOC107451660	vitamin K-dependent protein C-like	aug3.g4198		EST	S7_d1_23_B05
LOC107444844	protein giant-lens-like	aug3.g839		EST	eS6_d1_50_G06
LOC107450899	sal-like protein 1	aug3.g3675		PCR	pCRII-LOC107450899#12	ggcacaacatgccgagtttg	agttcggtggacgaggaaca
LOC107451065	uncharacterized LOC107451065	aug3.g3755		EST	eS7_SB_021_C08
LOC107447504	homeobox protein Hox-B4a-like, transcript variant X1	aug3.g1787	Pt-ftz	EST	eS6_d1_34_D05			LC379616
LOC107450100	homeobox protein DLX-6-like, transcript variant X1	aug3.g15531	Pt-dll	PCR	pBS-dll-DKS+3UTR-EI#3	gataaatctcaactggaagaaac	aaatcaacttacccacccttc
LOC107444558	paired box protein Pax-5, transcript variant X1	aug3.g762		EST	At_eW_013_A08
LOC107450101	dendritic arbor reduction protein 1, transcript variant X1	aug3.g15550		EST	At_eW_017_H24
LOC107438641	transcription factor Sox-13, transcript variant X5	aug3.g13250		EST	S7_d1_19_F03
LOC107444665	nuclear receptor subfamily 2 group E member 1-like	aug3.g794	Pt-tll	5'RACE	pCRII-km-tll-5RACE#1	gtctgcagtgcctgcactgatttctg		LC379639
LOC107452215	Krueppel-like factor 7, transcript variant X1	aug3.g4601		EST	At_eW_017_B16
LOC107439896	gamma-butyrobetaine dioxygenase	aug3.g26914		Iwasaki et al. (2022)	eS6_d1_21_D01
LOC107449287	transcription factor Sox-14-like	aug3.g2665		EST	eS6_d1_76_E04
LOC107451770	uncharacterized LOC107451770, transcript variant X1	aug3.g4286		EST	eS6_d1_59_E12
LOC107437681	integrin alpha-8-like	aug3.g7077		EST	S7_d1_82_B12
LOC107450281	group XV phospholipase A2	aug3.g15560		EST	eS6_d1_36_H01
LOC107436092	LIM domain only protein 3, transcript variant X3	aug3.g11301		PCR	pCRII-LOC107436092#9	tacgcagaggccagcaatg	gaagcaaactactaccgtcc
LOC107437526	fibroblast growth factor receptor 3-like, transcript variant X1	aug3.g26271	Pt-FGFRa	5'RACE	pCRII-kmFGFR-A-5RACE#1	gccgctatgtcccgatgaatacagttc		LC379614
LOC107438841	fibroblast growth factor receptor 4	aug3.g26565	Pt-FGFRb	5'RACE	pCRII-kmFGFR-B-5RACE#3	ctagcagccaagtctcgatgaatgcac		LC379615
LOC107453376	E3 ubiquitin-protein ligase PDZRN3	aug3.g23798		PCR	pCRII-LOC107453376-ESP-QWF#3	gggaatcaccacctatagga	acgacacctgaaccactgct
LOC107446932	8.6 kDa transglutaminase substrate-like	aug3.g1540		PCR	pCRII-LOC107446932-LAT-DDN#2	cttagccacgatcgttcttc	ttgtcatcagggacttctga
LOC107443223	slit homolog 1 protein-like	aug3.g17108		PCR	pCRII-LOC107443223-CAR-TSG#3	ctgcgcaagaaccttcaaca	gttccactggtaatccaagg
LOC107451437	E3 ubiquitin-protein ligase ATL59-like	aug3.g22384		PCR	pCRII-LOC107451437-445F-827R#4	tggtcaggcaagtttcag	tgcagactggacatgtag
LOC107448655	BMP-binding endothelial regulator protein-like	aug3.g2323	Pt-crossveinless2	PCR	pCRII-LOC107448655-PRS-CSR#2	tcctacatcgtttggcagtg	gggcacgactttctactgca
LOC107440592	uncharacterized LOC107440592	aug3.g27105		PCR	pCRII-LOC107440592-437F-1092R#3	tgccaagaaccgaaagca	tggcacaggaataggaag
LOC107443723	proclotting enzyme	aug3.g17419		PCR	pCRII-LOC107443723-TTM-TRN#1	actacgatgagtcctcgtca	agtttctggtcaaccagtcc
LOC107448266	tyrosine-protein phosphatase 10D-like	aug3.g2169		EST	At_eW_007_J03
LOC107440570	uncharacterized LOC107440570	aug3.g10457		EST	eS7_SB_014_B10
LOC107443591	BMP and activin membrane-bound inhibitor homolog	aug3.g17346	Pt-BAMBI1	EST	At_eW_002_J14			LC379647
LOC107453548	mothers against decapentaplegic homolog 6, transcript variant X1	aug3.g5567	Pt-smad6	PCR	pCRII-kmDad17-5	cgtgcggttctgtcaactgtg	caacctttggcgaagctgatg	LC379612
LOC107447499	uncharacterized LOC107447499			EST	eS6_d1_47_E10
LOC107450670	uncharacterized LOC107450670	aug3.g15599		PCR	pCRII-LOC107450670-1844F-2373R#5	actcttgcaggaatttcgag	tcgccctttcaaatgctaac
Other genes
Gene ID (NCBI)	Product (NCBI)	aug3 gene model	Gene name	Isolation	cDNA clone	Accession number
LOC107451427	glycerophosphocholine phosphodiesterase GPCPD1, transcript variant X2	aug3.g15726		Akiyama-Oda & Oda (2010)	At_eW_012_A08	AB433906
LOC107440133	twist-related protein 2-like	aug3.g14287	Pt-twi	Yamazaki et al., (2005)	pBS-km-twi#6-1HIII#2	AB167807
LOC107447678	homeobox protein MSH-D-like	aug3.g15189	Pt-msx1	Akiyama-Oda & Oda (2020)	At_eW_020_B15	FY222578
LOC107438948	rhomboid-related protein 2	aug3.g13482	Pt-rhomboid	Akiyama-Oda & Oda (2020)	pBS-rhomboid	LC379651
LOC107456035	homeobox protein B-H1	aug3.g8250	Pt-BarH1	Akiyama-Oda & Oda (2020)	pCRII-aug3.g8250(f1-r1)#5
LOC107451809	sonic hedgehog protein-like	aug3.g4322	Pt-hedgehog (hh)	Oda et al. (2007)	pZL-km.hh#10-2	AB125742
LOC107456525	delta-like protein 1	aug3.g25248	Pt-Delta	Oda et al. (2007)	pZL-km.Delta-dT#10-1	AB287420
LOC107457189	homeobox protein OTX2-A-like	aug3.g9172	Pt-otd (oc2)	Akiyama-Oda & Oda (2003)	pZL-km.otd#8-1	AB096074
LOC107437305	zinc finger protein ZIC 4-like	aug3.g12202	Pt-opa	Kanayama et al. (2011)	At_eW_022_A24	AB605264
LOC107451717	SAM pointed domain-containing Ets transcription factor-like	aug3.g4238	Pt-Ets4	Iwasaki et al. (2022)	aug3.g4238_F1R1_pBS_EcoRI
LOC107444265	noggin-2-like	aug3.g17729	Pt-noggin-D	Akiyama-Oda & Oda (2020)	pCRII-aug3.g17729(f1-r1)#2
LOC107448880	endothelial transcription factor GATA-2-like, transcript variant X3	aug3.g20514	Pt-GATA1 (gataC)	Akiyama-Oda & Oda (2010)	pCRII-kmGATA-C-3RACE#1	AB433902
LOC107440074	uncharacterized LOC107440074	aug3.g407	Pt-RTP-B	Akiyama-Oda & Oda (2020)	pCRII-aug3.g22741-5n(r2)#2
LOC107442300	flocculation protein FLO11	aug3.g16493	(homeodomain protein)	Akiyama-Oda & Oda (2020)	pCRII-aug3.g16493(f1-r1)#2
LOC107452883	achaete-scute homolog 1	aug3.g5047	Pt-asl-H	Akiyama-Oda & Oda (2020)	eS6_d1_32_G02
LOC107453167	zinc finger protein 37	aug3.g9318	Pt-krüppel-1 (krü-1)	Akiyama-Oda & Oda (2020)	S7_d1_70_G12
LOC107442497	uncharacterized LOC107442497	aug3.g27670,aug3.g20943		Akiyama-Oda & Oda (2020)	pCRII-aug3.g9318(f1,r1)#2
