# Supplementary material for: Reconstruction of the Global Polarity of an Early Spider Embryo by Single-Cell and Single-Nucleus Transcriptome Analysis
Source: Front Cell Dev Biol. 2022 Jul 22;10:933220. doi: 10.3389/fcell.2022.933220 (PMC9353575; doi:10.3389/fcell.2022.933220)
Supplement: Supplementary file 9 [file Table5.XLSX]

## Sheet: TableS5
Table S5. Genes expressed specifically in the CM cells.
Gene ID (NCBI)	Normalized expression at the cell #614005	Number of no-expression cells (out of 505 cells)	Product (NCBI)	aug3 gene model	Gene name
LOC107451717	3.46398	490	SAM pointed domain-containing Ets transcription factor-like	aug3.g4238	Pt-Ets4
LOC107453376	2.80166	497	E3 ubiquitin-protein ligase PDZRN3	aug3.g23798
LOC107446932	2.80166	492	8.6 kDa transglutaminase substrate-like	aug3.g1540
LOC107443223	2.56754	500	slit homolog 1 protein-like	aug3.g17108
LOC107451437	2.56754	493	E3 ubiquitin-protein ligase ATL59-like	aug3.g22384
LOC107448655	2.56754	489	BMP-binding endothelial regulator protein-like	aug3.g2323	Pt-crossveinless2
LOC107440592	2.26129	498	uncharacterized LOC107440592	aug3.g27105
LOC107443723	2.26129	498	proclotting enzyme	aug3.g17419
LOC107448266	2.26129	494	tyrosine-protein phosphatase 10D-like	aug3.g2169
LOC107453330	2.26129	490	G protein-activated inward rectifier potassium channel 3-like, transcript variant X3	aug3.g5417
LOC107441350	2.26129	487	uncharacterized LOC107441350	aug3.g27267
LOC107441220	2.06387	502	heterogeneous nuclear ribonucleoprotein A/B-like, transcript variant X1	aug3.g15130
LOC107449800	2.06387	500	glutathione S-transferase Mu
LOC107440890	2.06387	493	uncharacterized protein DDB_G0290685-like, transcript variant X3	aug3.g14890
LOC107442972	2.06387	490	receptor-type tyrosine-protein phosphatase alpha, transcript variant X1	aug3.g16957
LOC107439100	2.06387	486	slit homolog 2 protein-like
