# Supplementary material for: Reconstruction of the Global Polarity of an Early Spider Embryo by Single-Cell and Single-Nucleus Transcriptome Analysis
Source: Front Cell Dev Biol. 2022 Jul 22;10:933220. doi: 10.3389/fcell.2022.933220 (PMC9353575; doi:10.3389/fcell.2022.933220)
Supplement: Supplementary file 10 [file Table7.XLSX]

## Sheet: TableS7
Table S7. Statics of the second single-cell and the single-nucleus RNA-seq experiment.
Genome	Ver.2	Ver.2	Ver.3	Ver.3	Ver.3_modified	Ver.3_modified
Library	cell	nuc	cell	nuc	cell	nuc
Total_Reads_in_FASTQ	262789250	212772149	262789250	212772149	262789250	212772149
Total_Filtered_Reads	253646759	208940826	253646759	208940826	253646759	208940826
Q30_Bases_in_Filtered_R2 (%)	89.62	88.39	89.62	88.39	89.62	88.39
Reads Assigned_to_Cell_Labels (%)	90.76	88.94	90.76	88.94	90.76	88.94
Cellular_Reads_Aligned_Uniquely_to_Annotated_Transcriptome (%)	54.3	21.4	58.99	24.52	60.88	47.25
Cellular_Reads_Aligned_Uniquely_to_Other_Genomic_Regions (%)	26.66	56.28	24.08	52.74	22.4	31.37
Cellular_Reads_Aligned_Not_Unique (%)	4.04	5.26	2.34	5.26	2.22	3.9
Cellular_Reads_Unaligned (%)	1.8	0.91	1.4	1.34	1.31	1.34
Cellular_Reads_Aligned_Uniquely_to_Annotated_Transcriptome	137737312	44721667	149621659	51225493	154420539	98722283
Total_Raw_Molecules	89663338	14926154	97293309	17026410	100504366	33092094
Total_RSEC_Molecules	88525400	14117753	96057558	16098977	99241542	31363366
Mean_Raw_Sequencing_Depth	1.54	3	1.54	3.01	1.54	2.98
Mean_RSEC_Sequencing_Depth	1.56	3.17	1.56	3.18	1.56	3.15
Sequencing_Saturation	58.97	89.9	59.07	90.02	58.96	89.62
Putative_Cell_Count	5308	5426	5361	5218	5501	5145
Mean_Reads_per_Cell	15914.8	7134.91	17078.2	8455.39	17343.2	16985.3
Mean_Molecules_per_Cell	10204.3	2234.35	10937	2637.34	11117	5362.98
Mean_Targets_per_Cell	2350.58	1353.8	2505.43	1528.25	2625.36	2482.56
Total_Targets_Detected	16488	17000	17493	18352	19114	20403
