# Supplementary material for: Reconstruction of the Global Polarity of an Early Spider Embryo by Single-Cell and Single-Nucleus Transcriptome Analysis
Source: Front Cell Dev Biol. 2022 Jul 22;10:933220. doi: 10.3389/fcell.2022.933220 (PMC9353575; doi:10.3389/fcell.2022.933220)
Supplement: Supplementary file 11 [file Table8.XLSX]

## Sheet: TableS8
Table S8. 85 DEGs between two presumptive ectodermal clusters.
Gene ID (NCBI)	p_val	avg_log2FC	pct.1	pct.2	p_val_adj	total molecules (cell)*	total molecules (nuc)*	aug3 gene model	Product (NCBI)
LOC107447334	0	-0.953353	1	1	0	196586	18023	aug3.g1688	elongation factor 1-alpha
LOC107449384	0	-0.941942	1	1	0	127633	13451	aug3.g20716	60S ribosomal protein L9
LOC107455581	0	1.93029	1	0.997	0	87526	4682	aug3.g7878	60S ribosomal protein L9
LOC107449508	5.46e-271	-0.781289	0.998	1	9.55e-267	49631	23201	aug3.g15449	histone H2A.Z-specific chaperone CHZ1
LOC107445468	2.46e-241	-0.654887	0.99	1	4.3e-237	37543	14062	aug3.g18569	elongation factor 1-beta
LOC107445480	5.75e-232	0.77189	0.62	0.06	1.01e-227	2221	21251	aug3.g31	uncharacterized LOC107445480
LOC107450429	2.11e-208	-0.638118	0.991	1	3.69e-204	28704	5464	aug3.g21201	protein D3
LOC107453668	8.62e-160	-0.680047	0.93	0.99	1.51e-155	19707	10692	aug3.g5678,aug3.g5679,aug3.g5677	transcription factor E2F6
LOC107456514	3.09e-140	-0.480462	1	1	5.4e-136	190285	6476	aug3.g25255	60S ribosomal protein L12
LOC107449517	1.5e-128	-0.564352	0.942	0.978	2.63e-124	17837	4759	aug3.g15446	protein PBDC1
LOC107437340	3.03e-128	-0.576097	0.97	0.996	5.3e-124	21976	9142	aug3.g12224	protein DEK
LOC107438136	3.77e-127	-0.55099	0.984	0.997	6.59e-123	25242	12927	aug3.g26409,aug3.g26410	heat shock 70 kDa protein 4
LOC122268356	8.74e-114	1.34598	0.771	0.446	1.53e-109	38676	2929	aug3.g25255	60S ribosomal protein L12-like
LOC107447984	2.22e-112	-0.289598	1	1	3.89e-108	234644	10097	aug3.g15252	60S ribosomal protein L23
LOC107438957	5.17e-106	-0.456143	0.995	0.999	9.04e-102	34422	11346	aug3.g13486	uncharacterized LOC107438957
LOC107449552	6.29e-105	-0.527288	0.847	0.951	1.1e-100	10701	5623	aug3.g20811	tubulin beta chain
LOC107449513	2.87e-101	-0.527	0.869	0.962	5.02e-97	11698	6122	aug3.g15448	probable protein phosphatase 2C 6
LOC107445216	4e-96	0.540462	0.745	0.448	7e-92	4131	13248	aug3.g10102,aug3.g10682	ecto-NOX disulfide-thiol exchanger 2
LOC107445841	7.38e-95	-0.518021	0.793	0.935	1.29e-90	11476	5431	aug3.g18790	phenylacetaldehyde reductase
LOC107452937	1.23e-94	-0.272714	0.022	0.285	2.16e-90	630	3037		uncharacterized LOC107452937
LOC107454980	1e-91	-0.467353	0.945	0.985	1.75e-87	16533	4858	aug3.g6707	uncharacterized LOC107454980
LOC107441752	2.02e-90	-0.292497	1	1	3.54e-86	125485	16915	aug3.g16084	elongation factor 1-gamma
LOC107446769	2.31e-87	0.385513	0.384	0.088	4.05e-83	1190	1982	aug3.g19368	U1 small nuclear ribonucleoprotein A
LOC107455469	3.28e-86	-0.492913	0.785	0.922	5.73e-82	9176	1663	aug3.g25059	thioredoxin
LOC107455865	1.14e-78	-0.44216	0.79	0.914	1.99e-74	8603	903	aug3.g25141	peptidyl-prolyl cis-trans isomerase NIMA-interacting 1
LOC107446432	2.82e-77	-0.457722	0.819	0.934	4.93e-73	9847	1939	aug3.g1328	eukaryotic translation initiation factor 4E type 2
LOC107453752	1.38e-76	-0.47356	0.801	0.929	2.41e-72	9806	6210	aug3.g5771	ras-like GTP-binding protein RHO
LOC107443156	1.16e-74	-0.437524	0.847	0.943	2.03e-70	10277	2553	aug3.g17056	uncharacterized LOC107443156
LOC107448332	1.61e-69	-0.432787	0.742	0.889	2.82e-65	7591	11839	aug3.g13	plasminogen activator inhibitor 1 RNA-binding protein
LOC107449381	3.18e-69	-0.451502	0.575	0.805	5.56e-65	5172	3330	aug3.g2722	pleiotrophin
LOC107455891	1.67e-67	-0.386606	0.208	0.483	2.92e-63	1698	539	aug3.g3598,aug3.g8122,aug3.g14156	uncharacterized LOC107455891
LOC107438125	3.38e-67	-0.470076	0.703	0.871	5.91e-63	7651	7384	aug3.g26396	fructose-2,6-bisphosphatase TIGAR
LOC107457339	1.66e-66	-0.43949	0.808	0.929	2.9e-62	9192	7171	aug3.g11094,aug3.g11095,aug3.g11093	putative ATP-dependent RNA helicase Pl10
LOC107439559	1.84e-66	0.517507	0.989	0.973	3.22e-62	21949	7569	aug3.g13866	cellular tumor antigen p53
LOC122272513	3.57e-64	0.529355	0.877	0.758	6.24e-60	10273	451	aug3.g24990	uncharacterized LOC122272513
LOC107448370	6.19e-62	-0.408421	0.853	0.942	1.08e-57	10671	2274	aug3.g2175	transmembrane emp24 domain-containing protein 7
LOC107437598	1.19e-60	-0.433022	0.701	0.863	2.07e-56	6939	2734	aug3.g12460	acyl-protein thioesterase 2
LOC107448376**	3.5e-60	-0.397432	0.638	0.829	6.12e-56	5649	2776	aug3.g2182	ubiquitin-conjugating enzyme E2 C
LOC107443752	4.63e-57	-0.38786	0.493	0.724	8.1e-53	4026	500	aug3.g525	protein FMC1 homolog
LOC107455085	9.92e-57	-0.392203	0.678	0.843	1.74e-52	5721	4203	aug3.g24986	uncharacterized LOC107455085
LOC107436645	1.23e-52	-0.364031	0.647	0.832	2.15e-48	5582	1887	aug3.g11725	dihydropyrimidinase
LOC107439167	2.85e-51	-0.372109	0.678	0.833	4.98e-47	5855	4433	aug3.g13614,aug3.g13613	uncharacterized LOC107439167
LOC107456718	1.07e-50	-0.367971	0.589	0.777	1.87e-46	4802	1628	aug3.g25301	translocon-associated protein subunit delta
LOC107455123	1.08e-50	-0.357862	0.757	0.89	1.89e-46	7092	2134	aug3.g6822	eukaryotic translation initiation factor 4H
LOC107448593	1.55e-48	0.335355	0.411	0.183	2.72e-44	1641	4077	aug3.g20370	uncharacterized LOC107448593
LOC107444458	2.61e-48	0.512887	0.815	0.694	4.57e-44	7299	17053	aug3.g17894,aug3.g17895	E3 ubiquitin-protein ligase Mdm2
LOC107442039	2.1e-46	-0.407065	0.864	0.936	3.67e-42	13667	1508	aug3.g16306	histone H1E
LOC107450105	5.14e-46	-0.344637	0.764	0.907	9e-42	8322	3156	aug3.g15548	leucine-rich repeat-containing protein 59
LOC107446658	2.51e-45	-0.389975	0.742	0.855	4.38e-41	7789	11222	aug3.g7584	la-related protein 1
LOC107457515	1.61e-44	-0.335186	0.509	0.714	2.82e-40	3873	611	aug3.g11232	uncharacterized LOC107457515
LOC107440431	9.53e-43	0.33446	0.42	0.191	1.67e-38	2089	16935	aug3.g27058	SEC14-like protein 2
LOC107453494	2.03e-41	-0.345771	0.672	0.835	3.54e-37	6443	7163	aug3.g23816,aug3.g23814	F-actin-monooxygenase MICAL3
LOC122268403	9.07e-41	-0.343486	0.622	0.784	1.59e-36	5046	5361	aug3.g13669	rRNA biogenesis protein rrp5-like
LOC110282427	3.59e-40	-0.336079	0.618	0.778	6.29e-36	5432	1281	aug3.g434,aug3.g25748	nucleoside diphosphate kinase-like
LOC107447775	5.13e-40	-0.315589	0.469	0.668	8.98e-36	3352	2245	aug3.g1916	uracil-DNA glycosylase
LOC107453416	3.09e-39	-0.324383	0.562	0.744	5.41e-35	4498	512	aug3.g5469	reactive oxygen species modulator 1
LOC107437643	3.85e-39	-0.302994	0.389	0.612	6.74e-35	3043	3421	aug3.g12476,aug3.g16392	dolichyl-diphosphooligosaccharide--protein glycosyltransferase subunit STT3A
LOC107452952	7.18e-39	-0.305878	0.42	0.623	1.26e-34	3021	2168	aug3.g10684	uncharacterized LOC107452952
LOC107443764	3.86e-38	-0.302485	0.433	0.647	6.75e-34	3071	2838	aug3.g513	poly [ADP-ribose] polymerase 2
LOC107455315	4.36e-38	-0.292611	0.43	0.627	7.62e-34	2992	3815	aug3.g7641	CTD small phosphatase-like protein 2-A
LOC107451692	5.97e-38	-0.295163	0.954	0.98	1.04e-33	16515	3297	aug3.g4228	translocon-associated protein subunit alpha
LOC107439019	2.94e-37	-0.314079	0.729	0.852	5.14e-33	7054	1695	aug3.g13506	uncharacterized LOC107439019
LOC107449190	4.99e-37	0.432646	0.499	0.305	8.73e-33	4215	14134	aug3.g2603	uncharacterized LOC107449190
LOC107454852	1.02e-36	-0.30316	0.411	0.61	1.78e-32	2800	8302	aug3.g6606	serine/threonine-protein phosphatase 6 regulatory subunit 3
LOC107446973	6.28e-36	-0.298748	0.62	0.778	1.1e-31	4958	5796	aug3.g19493,aug3.g19920	programmed cell death protein 4
LOC107456224	6.96e-36	-0.32099	0.574	0.752	1.22e-31	4804	23893	aug3.g8395	cAMP-dependent protein kinase catalytic subunit 1
LOC107452170	1.94e-35	-0.300738	0.864	0.948	3.4e-31	12059	5890	aug3.g4556	arginine kinase Lit v 2
LOC107436687	2.06e-35	0.256904	0.995	0.988	3.6e-31	27733	6887	aug3.g26077,aug3.g26078	CWF19-like protein 2
LOC107440094	2.39e-35	-0.299401	0.57	0.744	4.19e-31	5144	2056	aug3.g26978	glutathione S-transferase Mu 1
LOC122272282	2.68e-35	0.340817	0.927	0.743	4.69e-31	12242	3217	aug3.g6211	GTP-binding protein 4-like
LOC107444575	4.56e-35	-0.295245	0.74	0.859	7.98e-31	7276	6999	aug3.g17961	staphylococcal nuclease domain-containing protein 1
LOC107452007	3.07e-34	-0.292987	0.578	0.732	5.37e-30	4459	6215	aug3.g10624	BRISC complex subunit Abraxas 2
LOC107448365	1.12e-33	-0.275758	0.549	0.72	1.95e-29	3988	4733	aug3.g2173	DNA mismatch repair protein Msh6
LOC107457559	1.47e-33	-0.253316	0.301	0.503	2.58e-29	2051	5112	aug3.g25932	MIP18 family protein galla-2
LOC107449536	7.39e-33	-0.278833	0.457	0.647	1.29e-28	3679	1809	aug3.g20804	uncharacterized LOC107449536
LOC107451030	1.04e-32	-0.296991	0.534	0.709	1.83e-28	3653	2685	aug3.g211	proton channel OtopLc
LOC107452928	1.28e-32	0.309899	0.678	0.523	2.24e-28	4040	12112	aug3.g10682	ecto-NOX disulfide-thiol exchanger 2
LOC107451617	5.79e-31	-0.289655	0.543	0.715	1.01e-26	4096	634	aug3.g29	UPF0545 protein C22orf39 homolog
LOC107437962	7.15e-31	-0.371388	0.383	0.566	1.25e-26	5445	2553	aug3.g9571,aug3.g10115,aug3.g9570	calcium homeostasis modulator protein 6
LOC107456071	8.49e-31	0.275621	0.983	0.962	1.48e-26	18057	10216	aug3.g25167	probable ATP-dependent RNA helicase DDX46
LOC122268338	8.97e-31	-0.306532	0.6	0.76	1.57e-26	5271	1153	aug3.g11578	triadin-like
LOC107449382	1.07e-30	-0.309963	0.662	0.803	1.86e-26	5902	4099	aug3.g2730	glypican-6
LOC107456305	1.52e-30	0.310823	0.694	0.551	2.66e-26	4269	5603	aug3.g8486	ATPase family protein 2 homolog
LOC107448232	1.68e-30	0.379167	0.916	0.867	2.94e-26	10289	2740	aug3.g2148	uncharacterized LOC107448232
LOC107445917	4.19e-30	-0.28687	0.523	0.683	7.33e-26	4106	9963	aug3.g146	protein hu-li tai shao
*Total numbers of molecules detected in the second single-cell (cell) and sincle-nucleus (nuc) transcriptomes.
**A gene indcluded in the cell-cycle gene list.
